# Supplementary material for: Identification of conserved transcriptome features between humans and Drosophila in the aging brain utilizing machine learning on combined data from the NIH Sequence Read Archive
Source: PLoS One. 2021 Aug 11;16(8):e0255085. doi: 10.1371/journal.pone.0255085 (PMC8357136; doi:10.1371/journal.pone.0255085)
Supplement: S1 Table — This table depicts the aging correlated genes for humans and flies sorted according to their correlation coefficient. (XLSX) [file pone.0255085.s001.xlsx]

## Sheet: Sup. Table 1
Human Ensembl Gene ID		Correlation Coef.		Flybase Gene ID		Correlation Coef.
ENSG00000175287		0.648059		FBgn0284244		0.708576
ENSG00000167676		0.626566		FBgn0033926		0.694141
ENSG00000102878		0.609029		FBgn0030040		0.691276
ENSG00000170909		0.603979		FBgn0039972		0.689039
ENSG00000132470		0.602382		FBgn0051469		0.686648
ENSG00000143772		0.598962		FBgn0263415		0.678653
ENSG00000162496		0.598228		FBgn0029507		0.676605
ENSG00000170439		0.596339		FBgn0052582		0.675009
ENSG00000160224		0.595183		FBgn0046776		0.67245
ENSG00000214456		0.594636		FBgn0033574		0.66896
ENSG00000157343		0.59145		FBgn0037974		0.667557
ENSG00000184925		0.591285		FBgn0037683		0.667441
ENSG00000163702		0.587536		FBgn0265413		0.667219
ENSG00000099840		0.585837		FBgn0040099		0.666521
ENSG00000141314		0.585703		FBgn0259098		0.664697
ENSG00000176978		0.585554		FBgn0267073		0.664111
ENSG00000153902		0.58072		FBgn0034330		0.662555
ENSG00000088340		0.580139		FBgn0005670		0.661148
ENSG00000221986		0.579058		FBgn0262717		0.660772
ENSG00000142233		0.578074		FBgn0085282		0.657596
ENSG00000231064		0.575961		FBgn0043841		0.657111
ENSG00000124145		0.575792		FBgn0010395		0.656998
ENSG00000231663		0.575425		FBgn0034417		0.654847
ENSG00000128602		0.574609		FBgn0037151		0.651624
ENSG00000262580		0.574158		FBgn0027074		0.65123
ENSG00000225828		0.573735		FBgn0266217		0.650435
ENSG00000277744		0.573691		FBgn0036040		0.648715
ENSG00000185033		0.573321		FBgn0039622		0.647257
ENSG00000054179		0.573111		FBgn0034139		0.642979
ENSG00000154134		0.572411		FBgn0051028		0.639912
ENSG00000176046		0.570721		FBgn0033134		0.639198
ENSG00000149016		0.569836		FBgn0030310		0.637
ENSG00000144908		0.569014		FBgn0011774		0.636709
ENSG00000133315		0.568878		FBgn0031888		0.636387
ENSG00000277196		0.568028		FBgn0035868		0.635473
ENSG00000253764		0.56772		FBgn0033821		0.634547
ENSG00000125520		0.566839		FBgn0038455		0.634512
ENSG00000149489		0.566436		FBgn0030451		0.634029
ENSG00000198520		0.566361		FBgn0086347		0.634018
ENSG00000228526		0.566223		FBgn0052476		0.633858
ENSG00000250571		0.566077		FBgn0037531		0.633795
ENSG00000180089		0.565697		FBgn0262601		0.632597
ENSG00000130055		0.565525		FBgn0051781		0.63233
ENSG00000125378		0.565475		FBgn0040832		0.631835
ENSG00000085465		0.564803		FBgn0035766		0.631764
ENSG00000187091		0.564462		FBgn0262524		0.631077
ENSG00000198483		0.564461		FBgn0260763		0.629661
ENSG00000131095		0.561685		FBgn0033048		0.629316
ENSG00000100979		0.560977		FBgn0033978		0.628743
ENSG00000106003		0.560738		FBgn0011674		0.628467
ENSG00000167799		0.559691		FBgn0035770		0.628418
ENSG00000120885		0.55952		FBgn0026084		0.62831
ENSG00000168026		0.559443		FBgn0085819		0.628202
ENSG00000168309		0.559378		FBgn0036290		0.627896
ENSG00000214491		0.559076		FBgn0034399		0.627841
ENSG00000272971		0.558581		FBgn0035996		0.627668
ENSG00000141736		0.558146		FBgn0264746		0.627252
ENSG00000164877		0.557897		FBgn0003483		0.626799
ENSG00000105552		0.557434		FBgn0264987		0.625438
ENSG00000187193		0.557194		FBgn0032805		0.623832
ENSG00000135744		0.557066		FBgn0031305		0.623742
ENSG00000183048		0.556749		FBgn0038144		0.623303
ENSG00000141469		0.555934		FBgn0037290		0.623015
ENSG00000103187		0.555862		FBgn0033153		0.622989
ENSG00000172638		0.555861		FBgn0001168		0.622661
ENSG00000140459		0.555273		FBgn0003390		0.622494
ENSG00000090447		0.555133		FBgn0263594		0.620984
ENSG00000114779		0.555046		FBgn0085452		0.620532
ENSG00000144485		0.554986		FBgn0262141		0.620216
ENSG00000186567		0.554739		FBgn0034398		0.620105
ENSG00000169715		0.554591		FBgn0036787		0.619924
ENSG00000087077		0.553196		FBgn0011703		0.618976
ENSG00000205364		0.552445		FBgn0010238		0.618712
ENSG00000130653		0.552376		FBgn0038829		0.618329
ENSG00000212123		0.552256		FBgn0053460		0.618202
ENSG00000163794		0.552167		FBgn0031694		0.618009
ENSG00000178623		0.552145		FBgn0034219		0.617817
ENSG00000163346		0.552092		FBgn0030048		0.617497
ENSG00000181523		0.551301		FBgn0037070		0.617435
ENSG00000140368		0.550024		FBgn0035444		0.617164
ENSG00000096060		0.549909		FBgn0030334		0.616188
ENSG00000175267		0.549795		FBgn0043534		0.61576
ENSG00000100968		0.549702		FBgn0033397		0.615297
ENSG00000142046		0.549652		FBgn0030159		0.615293
ENSG00000215440		0.549409		FBgn0029765		0.615209
ENSG00000168096		0.549068		FBgn0261628		0.61502
ENSG00000166340		0.549063		FBgn0003888		0.614758
ENSG00000132000		0.548861		FBgn0085813		0.614642
ENSG00000100767		0.548648		FBgn0260642		0.614491
ENSG00000088836		0.548411		FBgn0032421		0.613657
ENSG00000273437		0.547943		FBgn0052579		0.612608
ENSG00000168890		0.547909		FBgn0030993		0.612441
ENSG00000142611		0.546871		FBgn0262975		0.612235
ENSG00000100427		0.546461		FBgn0029879		0.611857
ENSG00000101850		0.546277		FBgn0001137		0.611663
ENSG00000177666		0.546256		FBgn0040531		0.611405
ENSG00000171097		0.546154		FBgn0267519		0.611314
ENSG00000042286		0.545872		FBgn0050054		0.610802
ENSG00000225194		0.545782		FBgn0025814		0.610425
ENSG00000002933		0.545722		FBgn0027584		0.610338
ENSG00000150281		0.54553		FBgn0264721		0.609911
ENSG00000214353		0.544142		FBgn0046763		0.60981
ENSG00000103876		0.543796		FBgn0034493		0.609706
ENSG00000187049		0.543429		FBgn0038930		0.609297
ENSG00000284976		0.54309		FBgn0044047		0.609271
ENSG00000177674		0.543072		FBgn0010315		0.60922
ENSG00000261351		0.542801		FBgn0261393		0.609083
ENSG00000110011		0.542612		FBgn0005659		0.608997
ENSG00000182853		0.542514		FBgn0032601		0.608964
ENSG00000261829		0.542444		FBgn0038966		0.608936
ENSG00000135063		0.541998		FBgn0035346		0.608623
ENSG00000068078		0.541948		FBgn0020381		0.60812
ENSG00000103742		0.541754		FBgn0039024		0.608044
ENSG00000051620		0.54162		FBgn0265297		0.607402
ENSG00000272990		0.541326		FBgn0053494		0.607108
ENSG00000124440		0.541243		FBgn0050108		0.606175
ENSG00000279727		0.541057		FBgn0030749		0.606121
ENSG00000106351		0.540433		FBgn0023214		0.606072
ENSG00000143554		0.539101		FBgn0032536		0.605918
ENSG00000167543		0.538994		FBgn0038972		0.605785
ENSG00000102125		0.538992		FBgn0000477		0.605631
ENSG00000272848		0.538338		FBgn0264745		0.605596
ENSG00000161249		0.537841		FBgn0050083		0.605219
ENSG00000177192		0.537708		FBgn0037560		0.605098
ENSG00000166819		0.537694		FBgn0263659		0.604732
ENSG00000122971		0.537681		FBgn0053293		0.60343
ENSG00000159714		0.537441		FBgn0264748		0.603241
ENSG00000005961		0.537176		FBgn0039023		0.603214
ENSG00000166979		0.537121		FBgn0028956		0.602623
ENSG00000169006		0.536689		FBgn0041627		0.602351
ENSG00000188747		0.536513		FBgn0033458		0.602264
ENSG00000279090		0.536317		FBgn0264617		0.602003
ENSG00000127418		0.535826		FBgn0028550		0.601993
ENSG00000221968		0.535748		FBgn0052066		0.601694
ENSG00000087076		0.535583		FBgn0263413		0.601408
ENSG00000171695		0.535413		FBgn0259896		0.601218
ENSG00000214290		0.535362		FBgn0051201		0.601215
ENSG00000238260		0.53526		FBgn0010424		0.600951
ENSG00000169231		0.534793		FBgn0029506		0.600951
ENSG00000042493		0.534706		FBgn0035132		0.600808
ENSG00000232442		0.53458		FBgn0058002		0.600694
ENSG00000213199		0.534008		FBgn0050154		0.60005
ENSG00000276649		0.533613		FBgn0052194		0.599599
ENSG00000111783		0.53344		FBgn0029508		0.599242
ENSG00000141854		0.533107		FBgn0263039		0.599119
ENSG00000125534		0.532875		FBgn0029828		0.599024
ENSG00000103485		0.532278		FBgn0041094		0.59867
ENSG00000173826		0.531643		FBgn0020416		0.598587
ENSG00000260011		0.531488		FBgn0035815		0.598514
ENSG00000120896		0.531283		FBgn0029762		0.59819
ENSG00000070404		0.53128		FBgn0262731		0.597909
ENSG00000149499		0.531029		FBgn0032514		0.597868
ENSG00000168710		0.530949		FBgn0034468		0.597805
ENSG00000179526		0.530889		FBgn0032387		0.597744
ENSG00000182103		0.530872		FBgn0035587		0.59749
ENSG00000149150		0.530768		FBgn0003867		0.597357
ENSG00000272541		0.530748		FBgn0029091		0.597329
ENSG00000108771		0.530309		FBgn0013263		0.596909
ENSG00000130304		0.530169		FBgn0036332		0.59686
ENSG00000167705		0.53013		FBgn0053120		0.596622
ENSG00000169738		0.529875		FBgn0261269		0.596586
ENSG00000143416		0.529711		FBgn0019686		0.596559
ENSG00000176476		0.529705		FBgn0031937		0.596528
ENSG00000130222		0.529584		FBgn0037723		0.596366
ENSG00000115257		0.529214		FBgn0041183		0.596326
ENSG00000265298		0.528775		FBgn0000286		0.596315
ENSG00000172366		0.528716		FBgn0036752		0.596215
ENSG00000267390		0.528715		FBgn0015521		0.595983
ENSG00000013306		0.528668		FBgn0038928		0.595464
ENSG00000212694		0.528468		FBgn0001323		0.595333
ENSG00000198417		0.528353		FBgn0083120		0.595113
ENSG00000140451		0.52825		FBgn0004872		0.595011
ENSG00000100075		0.528171		FBgn0053192		0.594792
ENSG00000125148		0.528154		FBgn0036587		0.593774
ENSG00000110651		0.528149		FBgn0032682		0.593723
ENSG00000140067		0.528074		FBgn0051414		0.593702
ENSG00000179588		0.527442		FBgn0036007		0.593517
ENSG00000260428		0.527042		FBgn0002121		0.593446
ENSG00000167969		0.526515		FBgn0003997		0.593382
ENSG00000160282		0.526348		FBgn0024194		0.593097
ENSG00000213903		0.526345		FBgn0010894		0.592973
ENSG00000100364		0.525757		FBgn0031268		0.59289
ENSG00000175938		0.525687		FBgn0045842		0.592807
ENSG00000122986		0.52556		FBgn0002873		0.592432
ENSG00000165886		0.52527		FBgn0024491		0.592391
ENSG00000056487		0.525248		FBgn0267668		0.592384
ENSG00000129219		0.525167		FBgn0016684		0.592369
ENSG00000115718		0.525163		FBgn0267910		0.592252
ENSG00000155287		0.525099		FBgn0259211		0.592051
ENSG00000141756		0.525074		FBgn0033051		0.591702
ENSG00000278611		0.525032		FBgn0033945		0.591575
ENSG00000204536		0.525001		FBgn0036428		0.591555
ENSG00000103260		0.52485		FBgn0028494		0.591241
ENSG00000106565		0.524582		FBgn0002932		0.5912
ENSG00000160813		0.5245		FBgn0045761		0.591127
ENSG00000126215		0.524446		FBgn0259716		0.591064
ENSG00000213465		0.524412		FBgn0037207		0.591063
ENSG00000213672		0.523947		FBgn0036101		0.59106
ENSG00000142494		0.523736		FBgn0040089		0.590919
ENSG00000163884		0.523505		FBgn0015351		0.590823
ENSG00000102796		0.523424		FBgn0034179		0.590782
ENSG00000140939		0.523197		FBgn0000308		0.590736
ENSG00000137198		0.522956		FBgn0038421		0.59057
ENSG00000165197		0.522914		FBgn0259734		0.590509
ENSG00000129194		0.522649		FBgn0266549		0.590485
ENSG00000164669		0.52264		FBgn0036931		0.590398
ENSG00000140519		0.522624		FBgn0052191		0.590315
ENSG00000213339		0.522348		FBgn0034198		0.590103
ENSG00000104907		0.522345		FBgn0285952		0.590099
ENSG00000276250		0.522213		FBgn0000463		0.590058
ENSG00000135424		0.522174		FBgn0262734		0.58982
ENSG00000262049		0.522074		FBgn0004635		0.589619
ENSG00000205517		0.522009		FBgn0039130		0.58955
ENSG00000229809		0.521948		FBgn0002576		0.589186
ENSG00000184897		0.521771		FBgn0004102		0.589048
ENSG00000076248		0.52173		FBgn0037636		0.589005
ENSG00000186166		0.521658		FBgn0085483		0.588848
ENSG00000143819		0.521638		FBgn0037447		0.588836
ENSG00000267127		0.521571		FBgn0262366		0.588748
ENSG00000131187		0.521446		FBgn0042179		0.588681
ENSG00000109107		0.521385		FBgn0039319		0.588642
ENSG00000179862		0.521236		FBgn0028970		0.58805
ENSG00000262484		0.521135		FBgn0024222		0.587497
ENSG00000168209		0.520936		FBgn0039073		0.58742
ENSG00000149599		0.520935		FBgn0020300		0.587396
ENSG00000182154		0.520843		FBgn0000504		0.587263
ENSG00000260118		0.520821		FBgn0032139		0.587077
ENSG00000272338		0.520705		FBgn0087002		0.587035
ENSG00000198547		0.520558		FBgn0051199		0.586823
ENSG00000125637		0.520351		FBgn0082598		0.586675
ENSG00000106009		0.520228		FBgn0053276		0.586508
ENSG00000165233		0.520004		FBgn0031220		0.586477
ENSG00000132329		0.519929		FBgn0026192		0.586453
ENSG00000074047		0.519925		FBgn0011837		0.586271
ENSG00000155366		0.519835		FBgn0030964		0.586208
ENSG00000182484		0.519602		FBgn0013813		0.585836
ENSG00000010626		0.519375		FBgn0038088		0.58575
ENSG00000165698		0.519302		FBgn0033128		0.585655
ENSG00000159423		0.519198		FBgn0061492		0.58548
ENSG00000255224		0.519064		FBgn0264776		0.585431
ENSG00000118194		0.519008		FBgn0032836		0.585277
ENSG00000183856		0.518925		FBgn0032444		0.585212
ENSG00000225778		0.518802		FBgn0033304		0.58518
ENSG00000168874		0.518713		FBgn0267515		0.585172
ENSG00000166816		0.518636		FBgn0031307		0.585171
ENSG00000221821		0.5186		FBgn0051720		0.585118
ENSG00000159231		0.51841		FBgn0039315		0.585081
ENSG00000222019		0.518286		FBgn0034540		0.584934
ENSG00000014914		0.518266		FBgn0033372		0.584861
ENSG00000116691		0.51811		FBgn0031126		0.584845
ENSG00000181045		0.518015		FBgn0032230		0.584365
ENSG00000250479		0.517863		FBgn0031529		0.584363
ENSG00000153446		0.517809		FBgn0035812		0.58413
ENSG00000213722		0.517782		FBgn0040600		0.584094
ENSG00000181513		0.517749		FBgn0031894		0.584005
ENSG00000136802		0.517733		FBgn0038147		0.583795
ENSG00000166851		0.517725		FBgn0023000		0.583731
ENSG00000111642		0.517703		FBgn0030691		0.583622
ENSG00000167992		0.517641		FBgn0283472		0.583594
ENSG00000268189		0.517579		FBgn0031741		0.583577
ENSG00000006282		0.517496		FBgn0259977		0.583407
ENSG00000144199		0.517353		FBgn0030196		0.583373
ENSG00000268751		0.517099		FBgn0000083		0.583327
ENSG00000009950		0.516973		FBgn0047178		0.583285
ENSG00000016391		0.516812		FBgn0035049		0.583263
ENSG00000123453		0.516566		FBgn0034583		0.583153
ENSG00000272084		0.516419		FBgn0266414		0.582925
ENSG00000154930		0.516379		FBgn0267516		0.58267
ENSG00000111907		0.516181		FBgn0285926		0.582376
ENSG00000280332		0.516124		FBgn0041182		0.582333
ENSG00000084207		0.515916		FBgn0013718		0.582135
ENSG00000164713		0.515889		FBgn0040636		0.581947
ENSG00000160606		0.515873		FBgn0032647		0.581911
ENSG00000185324		0.515841		FBgn0003463		0.581768
ENSG00000269947		0.515643		FBgn0029769		0.581539
ENSG00000122756		0.515598		FBgn0030456		0.581483
ENSG00000077312		0.515585		FBgn0038243		0.58129
ENSG00000140365		0.515547		FBgn0026199		0.581105
ENSG00000160318		0.515532		FBgn0264489		0.581047
ENSG00000197568		0.515417		FBgn0032780		0.580805
ENSG00000149932		0.515402		FBgn0051717		0.580451
ENSG00000165501		0.515214		FBgn0030484		0.580314
ENSG00000087903		0.515149		FBgn0034638		0.580192
ENSG00000275409		0.514853		FBgn0004360		0.579977
ENSG00000126453		0.51458		FBgn0086680		0.579914
ENSG00000116096		0.514557		FBgn0025456		0.579892
ENSG00000189077		0.514164		FBgn0262656		0.579746
ENSG00000182902		0.514137		FBgn0033777		0.579689
ENSG00000167685		0.514094		FBgn0014011		0.579603
ENSG00000169885		0.514001		FBgn0266448		0.579544
ENSG00000171903		0.513793		FBgn0028886		0.579403
ENSG00000173338		0.513741		FBgn0243514		0.579357
ENSG00000135094		0.513468		FBgn0264490		0.579189
ENSG00000123815		0.513433		FBgn0037637		0.579162
ENSG00000142327		0.513383		FBgn0032297		0.578906
ENSG00000135587		0.513131		FBgn0004838		0.578858
ENSG00000146556		0.513078		FBgn0015522		0.578829
ENSG00000146067		0.513055		FBgn0015572		0.578748
ENSG00000105146		0.513042		FBgn0030502		0.578402
ENSG00000272734		0.513038		FBgn0038827		0.578243
ENSG00000107738		0.512826		FBgn0050046		0.57793
ENSG00000105717		0.512659		FBgn0004638		0.577817
ENSG00000171443		0.51257		FBgn0003328		0.577708
ENSG00000109113		0.512333		FBgn0051103		0.577686
ENSG00000103202		0.511976		FBgn0266322		0.577633
ENSG00000172828		0.511905		FBgn0050431		0.577303
ENSG00000130522		0.511865		FBgn0031688		0.577291
ENSG00000108479		0.511702		FBgn0039858		0.576974
ENSG00000075234		0.511678		FBgn0029944		0.576797
ENSG00000241935		0.511617		FBgn0038894		0.576669
ENSG00000100416		0.511397		FBgn0038953		0.576632
ENSG00000256654		0.511299		FBgn0025595		0.576624
ENSG00000131196		0.511273		FBgn0085736		0.576501
ENSG00000168765		0.510929		FBgn0000370		0.576316
ENSG00000147576		0.510909		FBgn0262541		0.57627
ENSG00000130829		0.510694		FBgn0030529		0.576219
ENSG00000151651		0.510687		FBgn0053294		0.576218
ENSG00000197956		0.510153		FBgn0003117		0.576001
ENSG00000250934		0.51011		FBgn0000055		0.575942
ENSG00000186918		0.510079		FBgn0002542		0.575892
ENSG00000248859		0.50976		FBgn0030294		0.575798
ENSG00000169696		0.509504		FBgn0036433		0.575789
ENSG00000172819		0.509488		FBgn0028430		0.575735
ENSG00000273576		0.50937		FBgn0040007		0.575616
ENSG00000145014		0.509367		FBgn0037583		0.575508
ENSG00000125458		0.509325		FBgn0034726		0.575502
ENSG00000117984		0.509143		FBgn0260474		0.575475
ENSG00000221829		0.509119		FBgn0051102		0.575444
ENSG00000241839		0.508851		FBgn0003339		0.575405
ENSG00000185347		0.508815		FBgn0035623		0.575143
ENSG00000273058		0.508612		FBgn0053217		0.574974
ENSG00000104881		0.508606		FBgn0040153		0.574943
ENSG00000115307		0.50859		FBgn0034717		0.574935
ENSG00000130254		0.508484		FBgn0051860		0.574836
ENSG00000162482		0.508459		FBgn0036998		0.574762
ENSG00000135838		0.50836		FBgn0267033		0.57476
ENSG00000164344		0.508174		FBgn0029092		0.574749
ENSG00000255020		0.508037		FBgn0051445		0.574721
ENSG00000170370		0.507891		FBgn0032521		0.574582
ENSG00000185864		0.507873		FBgn0000492		0.57446
ENSG00000160213		0.507821		FBgn0030452		0.574362
ENSG00000263400		0.507618		FBgn0003209		0.574054
ENSG00000100116		0.507527		FBgn0266719		0.573849
ENSG00000089060		0.507466		FBgn0030028		0.573814
ENSG00000007392		0.507459		FBgn0264491		0.573809
ENSG00000143891		0.507247		FBgn0016031		0.573744
ENSG00000120915		0.507188		FBgn0039125		0.573722
ENSG00000099377		0.506904		FBgn0039008		0.573363
ENSG00000100300		0.506798		FBgn0039941		0.57325
ENSG00000272668		0.506745		FBgn0045823		0.573003
ENSG00000087250		0.506726		FBgn0086674		0.572818
ENSG00000196689		0.506693		FBgn0029896		0.572187
ENSG00000069696		0.50651		FBgn0035461		0.572122
ENSG00000214078		0.506497		FBgn0052115		0.572092
ENSG00000162572		0.506404		FBgn0267330		0.571848
ENSG00000143110		0.506246		FBgn0265048		0.571848
ENSG00000131459		0.505997		FBgn0031562		0.571779
ENSG00000088826		0.505981		FBgn0036299		0.571688
ENSG00000169718		0.505778		FBgn0263457		0.57107
ENSG00000072952		0.505761		FBgn0026206		0.570994
ENSG00000254561		0.505699		FBgn0052594		0.570989
ENSG00000109501		0.505693		FBgn0052259		0.570839
ENSG00000136444		0.505638		FBgn0051183		0.57083
ENSG00000049283		0.505593		FBgn0265856		0.570748
ENSG00000068079		0.505357		FBgn0031457		0.570565
ENSG00000125144		0.505353		FBgn0264602		0.570488
ENSG00000213347		0.505348		FBgn0029911		0.570406
ENSG00000064655		0.505307		FBgn0041160		0.570374
ENSG00000125398		0.505248		FBgn0000018		0.570348
ENSG00000070388		0.505167		FBgn0036493		0.570155
ENSG00000109062		0.504992		FBgn0032613		0.570141
ENSG00000166123		0.504955		FBgn0000524		0.570123
ENSG00000236754		0.504852		FBgn0028468		0.570122
ENSG00000100263		0.504781		FBgn0266369		0.570063
ENSG00000260698		0.504763		FBgn0014388		0.57002
ENSG00000101400		0.504666		FBgn0037012		0.569926
ENSG00000158552		0.504533		FBgn0041710		0.569476
ENSG00000188878		0.504512		FBgn0029167		0.569467
ENSG00000121900		0.504504		FBgn0038545		0.569372
ENSG00000135390		0.504356		FBgn0264390		0.569344
ENSG00000177045		0.504076		FBgn0036565		0.569224
ENSG00000231007		0.50404		FBgn0052267		0.569105
ENSG00000206417		0.503943		FBgn0263112		0.569081
ENSG00000278817		0.503785		FBgn0053523		0.56884
ENSG00000184441		0.503675		FBgn0028327		0.568404
ENSG00000072778		0.503656		FBgn0051755		0.568275
ENSG00000100836		0.503597		FBgn0039022		0.56826
ENSG00000166228		0.503581		FBgn0263396		0.567852
ENSG00000141391		0.50317		FBgn0037465		0.567812
ENSG00000171163		0.503166		FBgn0000044		0.567598
ENSG00000162755		0.503156		FBgn0058160		0.567589
ENSG00000183773		0.503071		FBgn0032900		0.567448
ENSG00000169733		0.503058		FBgn0052647		0.567335
ENSG00000158815		0.502963		FBgn0034564		0.567225
ENSG00000117385		0.502959		FBgn0262537		0.567182
ENSG00000236939		0.50295		FBgn0031233		0.566848
ENSG00000168056		0.50284		FBgn0001259		0.566847
ENSG00000256552		0.502794		FBgn0053977		0.566822
ENSG00000111275		0.502648		FBgn0047135		0.566687
ENSG00000115268		0.502621		FBgn0011661		0.566657
ENSG00000213983		0.502528		FBgn0030660		0.566627
ENSG00000188486		0.502516		FBgn0040373		0.566533
ENSG00000087086		0.50239		FBgn0014135		0.566427
ENSG00000105612		0.502343		FBgn0086782		0.566324
ENSG00000168434		0.502315		FBgn0264616		0.566294
ENSG00000131669		0.502236		FBgn0034321		0.566021
ENSG00000131153		0.50214		FBgn0083124		0.565929
ENSG00000255153		0.502133		FBgn0051997		0.56592
ENSG00000060491		0.501804		FBgn0039690		0.565891
ENSG00000204054		0.501768		FBgn0038200		0.565828
ENSG00000141295		0.501719		FBgn0034705		0.565758
ENSG00000073169		0.501403		FBgn0266410		0.565635
ENSG00000104899		0.501389		FBgn0034126		0.56559
ENSG00000172458		0.501209		FBgn0010316		0.565475
ENSG00000140398		0.501157		FBgn0285879		0.56535
ENSG00000108773		0.501115		FBgn0016122		0.565081
ENSG00000089472		0.500981		FBgn0030895		0.565068
ENSG00000178015		0.500921		FBgn0039970		0.565007
ENSG00000152137		0.500792		FBgn0053774		0.564938
ENSG00000163516		0.500723		FBgn0037973		0.56493
ENSG00000225756		0.500706		FBgn0266005		0.564848
ENSG00000091536		0.500453		FBgn0034290		0.564514
ENSG00000119333		0.500286		FBgn0085771		0.56447
ENSG00000006015		0.500261		FBgn0035440		0.564382
ENSG00000156049		0.500133		FBgn0261287		0.564321
ENSG00000260563		0.499937		FBgn0029133		0.56423
ENSG00000272677		0.499899		FBgn0010408		0.564188
ENSG00000166813		0.499863		FBgn0062412		0.5639
ENSG00000197191		0.49982		FBgn0051097		0.563879
ENSG00000100439		0.499776		FBgn0036341		0.563792
ENSG00000105669		0.49973		FBgn0003870		0.563742
ENSG00000106992		0.499686		FBgn0051370		0.563633
ENSG00000105372		0.499587		FBgn0050344		0.563527
ENSG00000187954		0.499525		FBgn0085222		0.563353
ENSG00000176531		0.499517		FBgn0267913		0.563314
ENSG00000160072		0.49943		FBgn0052694		0.563237
ENSG00000100258		0.499387		FBgn0052068		0.563218
ENSG00000249087		0.499371		FBgn0250868		0.562844
ENSG00000149743		0.499218		FBgn0010803		0.562817
ENSG00000128298		0.499136		FBgn0031610		0.562662
ENSG00000204444		0.499097		FBgn0036556		0.5626
ENSG00000152229		0.499086		FBgn0086779		0.56255
ENSG00000258920		0.499074		FBgn0003249		0.562444
ENSG00000247095		0.499061		FBgn0038893		0.562371
ENSG00000272444		0.498964		FBgn0040551		0.562285
ENSG00000076555		0.49883		FBgn0029766		0.56217
ENSG00000169919		0.498796		FBgn0038919		0.562067
ENSG00000171298		0.498771		FBgn0036929		0.562035
ENSG00000146830		0.498699		FBgn0261933		0.562009
ENSG00000284773		0.49863		FBgn0263507		0.561999
ENSG00000128311		0.498607		FBgn0033113		0.561811
ENSG00000099866		0.498411		FBgn0032079		0.561765
ENSG00000114735		0.498029		FBgn0261446		0.561537
ENSG00000204859		0.49798		FBgn0014184		0.561422
ENSG00000108551		0.49791		FBgn0027590		0.561251
ENSG00000277831		0.497743		FBgn0014019		0.561026
ENSG00000226950		0.497715		FBgn0031144		0.560685
ENSG00000132481		0.497708		FBgn0036173		0.560683
ENSG00000112511		0.497698		FBgn0261836		0.560061
ENSG00000148411		0.497653		FBgn0243512		0.560013
ENSG00000143303		0.497614		FBgn0037796		0.559955
ENSG00000115657		0.497609		FBgn0014163		0.559814
ENSG00000134864		0.497462		FBgn0033129		0.55976
ENSG00000123999		0.497452		FBgn0268063		0.55964
ENSG00000272702		0.497384		FBgn0000152		0.559633
ENSG00000103024		0.497362		FBgn0263607		0.559596
ENSG00000164776		0.497139		FBgn0010225		0.55948
ENSG00000126456		0.49704		FBgn0032399		0.559414
ENSG00000149541		0.496952		FBgn0031461		0.559402
ENSG00000164896		0.496779		FBgn0038470		0.559402
ENSG00000178685		0.496746		FBgn0035498		0.559101
ENSG00000143994		0.496665		FBgn0263504		0.559046
ENSG00000056736		0.496542		FBgn0259167		0.55903
ENSG00000204348		0.496478		FBgn0035499		0.559008
ENSG00000168306		0.496441		FBgn0036342		0.558954
ENSG00000119986		0.496333		FBgn0033889		0.558945
ENSG00000025434		0.496325		FBgn0003028		0.558861
ENSG00000117305		0.496289		FBgn0034530		0.558838
ENSG00000167526		0.496266		FBgn0265651		0.558542
ENSG00000179632		0.496106		FBgn0260441		0.558493
ENSG00000125968		0.496071		FBgn0040524		0.558274
ENSG00000179859		0.496045		FBgn0032124		0.558221
ENSG00000172992		0.495974		FBgn0086378		0.558186
ENSG00000227540		0.495873		FBgn0039656		0.55817
ENSG00000102030		0.495773		FBgn0038772		0.558122
ENSG00000173599		0.49555		FBgn0001321		0.557771
ENSG00000106077		0.49551		FBgn0014863		0.55769
ENSG00000273188		0.495431		FBgn0001218		0.557644
ENSG00000172663		0.495337		FBgn0010621		0.557617
ENSG00000140691		0.495331		FBgn0025693		0.557595
ENSG00000168003		0.495206		FBgn0038344		0.557343
ENSG00000108469		0.495171		FBgn0000384		0.557294
ENSG00000104973		0.495161		FBgn0033402		0.55721
ENSG00000165475		0.495003		FBgn0034368		0.5572
ENSG00000163482		0.494992		FBgn0250835		0.557155
ENSG00000178026		0.494866		FBgn0032330		0.557137
ENSG00000102871		0.49485		FBgn0264344		0.557094
ENSG00000177728		0.494819		FBgn0013749		0.557056
ENSG00000228109		0.494745		FBgn0053978		0.556927
ENSG00000125409		0.49459		FBgn0004828		0.556849
ENSG00000236155		0.494499		FBgn0262962		0.556844
ENSG00000158106		0.494415		FBgn0051288		0.556843
ENSG00000137936		0.494371		FBgn0263352		0.556788
ENSG00000168393		0.494288		FBgn0029587		0.556732
ENSG00000155363		0.494283		FBgn0035186		0.556717
ENSG00000167925		0.494206		FBgn0264822		0.556206
ENSG00000104783		0.494151		FBgn0266094		0.55605
ENSG00000139835		0.494132		FBgn0036264		0.55593
ENSG00000130313		0.493994		FBgn0063492		0.555927
ENSG00000185187		0.493985		FBgn0010015		0.55586
ENSG00000090238		0.493971		FBgn0052479		0.555806
ENSG00000137275		0.493907		FBgn0037713		0.555796
ENSG00000111058		0.493875		FBgn0039994		0.555773
ENSG00000173457		0.493752		FBgn0025631		0.555753
ENSG00000168899		0.493736		FBgn0031184		0.555698
ENSG00000076382		0.493687		FBgn0260429		0.555617
ENSG00000134574		0.493609		FBgn0036331		0.555606
ENSG00000116819		0.493375		FBgn0036008		0.555467
ENSG00000213563		0.493068		FBgn0259936		0.555319
ENSG00000138794		0.493018		FBgn0043806		0.555264
ENSG00000167549		0.493005		FBgn0015905		0.555131
ENSG00000198546		0.492975		FBgn0032202		0.554883
ENSG00000146409		0.492885		FBgn0035091		0.554881
ENSG00000101849		0.492852		FBgn0038100		0.554841
ENSG00000239415		0.49277		FBgn0261584		0.55478
ENSG00000198821		0.492595		FBgn0085734		0.554732
ENSG00000177595		0.492567		FBgn0031053		0.5546
ENSG00000130643		0.492518		FBgn0036152		0.554484
ENSG00000133321		0.492446		FBgn0283499		0.554458
ENSG00000173511		0.492399		FBgn0030955		0.554374
ENSG00000149922		0.49234		FBgn0050022		0.554353
ENSG00000271857		0.492082		FBgn0034312		0.554177
ENSG00000176974		0.492079		FBgn0031449		0.553968
ENSG00000104897		0.492067		FBgn0067905		0.553895
ENSG00000184056		0.491894		FBgn0037007		0.553781
ENSG00000140961		0.491828		FBgn0030725		0.553764
ENSG00000204498		0.491756		FBgn0038063		0.553722
ENSG00000185049		0.491738		FBgn0014037		0.553534
ENSG00000279088		0.491687		FBgn0017558		0.553521
ENSG00000166823		0.491669		FBgn0028526		0.553418
ENSG00000160862		0.491527		FBgn0262954		0.553339
ENSG00000161996		0.491516		FBgn0051320		0.553296
ENSG00000148450		0.491477		FBgn0038795		0.553153
ENSG00000277715		0.491471		FBgn0052195		0.552913
ENSG00000137404		0.491424		FBgn0034602		0.552908
ENSG00000094914		0.49138		FBgn0028515		0.552812
ENSG00000203876		0.491313		FBgn0028968		0.55277
ENSG00000161513		0.491286		FBgn0037552		0.552702
ENSG00000143882		0.491242		FBgn0010198		0.552638
ENSG00000170892		0.491229		FBgn0036847		0.552398
ENSG00000133943		0.491227		FBgn0040285		0.552184
ENSG00000006025		0.491105		FBgn0265931		0.55217
ENSG00000160972		0.491067		FBgn0034528		0.552048
ENSG00000119431		0.491018		FBgn0032732		0.552011
ENSG00000180900		0.491005		FBgn0030406		0.551995
ENSG00000188599		0.490973		FBgn0033686		0.551929
ENSG00000213930		0.490953		FBgn0011672		0.55186
ENSG00000197989		0.490914		FBgn0053260		0.551811
ENSG00000141504		0.49074		FBgn0020496		0.551787
ENSG00000134905		0.490739		FBgn0033649		0.551576
ENSG00000204264		0.490648		FBgn0265313		0.551554
ENSG00000255284		0.490646		FBgn0037121		0.55155
ENSG00000106538		0.490642		FBgn0036157		0.551546
ENSG00000279026		0.490589		FBgn0038826		0.551515
ENSG00000204160		0.490514		FBgn0037236		0.551178
ENSG00000214575		0.490497		FBgn0266848		0.551092
ENSG00000174365		0.490391		FBgn0086906		0.551048
ENSG00000178057		0.490391		FBgn0010333		0.550853
ENSG00000239282		0.49038		FBgn0040670		0.550851
ENSG00000104823		0.490332		FBgn0032358		0.550761
ENSG00000166839		0.49019		FBgn0032694		0.550663
ENSG00000122386		0.490163		FBgn0261703		0.550628
ENSG00000262075		0.490155		FBgn0000636		0.550566
ENSG00000267355		0.490005		FBgn0000394		0.550541
ENSG00000172428		0.489975		FBgn0016694		0.550461
ENSG00000165644		0.489944		FBgn0015776		0.550422
ENSG00000249626		0.489941		FBgn0032793		0.55021
ENSG00000187266		0.489913		FBgn0040102		0.55017
ENSG00000090013		0.489911		FBgn0028675		0.55007
ENSG00000148362		0.489909		FBgn0051694		0.54999
ENSG00000114388		0.489825		FBgn0260755		0.54998
ENSG00000186301		0.489793		FBgn0039291		0.549975
ENSG00000107281		0.489776		FBgn0034670		0.549947
ENSG00000100626		0.489675		FBgn0261822		0.549531
ENSG00000156873		0.489647		FBgn0030357		0.549502
ENSG00000105373		0.48961		FBgn0023526		0.549496
ENSG00000244617		0.489534		FBgn0015924		0.549447
ENSG00000260418		0.489492		FBgn0033115		0.549383
ENSG00000228775		0.489432		FBgn0039209		0.549347
ENSG00000176919		0.489355		FBgn0053096		0.549245
ENSG00000167968		0.489355		FBgn0054056		0.549223
ENSG00000174276		0.489343		FBgn0263619		0.549139
ENSG00000104812		0.489259		FBgn0086686		0.549115
ENSG00000117425		0.489107		FBgn0031974		0.549025
ENSG00000169026		0.489085		FBgn0014380		0.549005
ENSG00000110799		0.488927		FBgn0036538		0.54898
ENSG00000137070		0.488854		FBgn0000239		0.548945
ENSG00000179761		0.48874		FBgn0050440		0.548919
ENSG00000176393		0.488718		FBgn0260747		0.548909
ENSG00000148297		0.48865		FBgn0050284		0.548692
ENSG00000114270		0.48864		FBgn0030700		0.548652
ENSG00000255920		0.488565		FBgn0032997		0.54862
ENSG00000261087		0.488307		FBgn0026401		0.548504
ENSG00000165915		0.488275		FBgn0010263		0.548412
ENSG00000163083		0.488264		FBgn0028540		0.5484
ENSG00000111671		0.488208		FBgn0053963		0.548362
ENSG00000279528		0.488164		FBgn0032156		0.548361
ENSG00000142733		0.488164		FBgn0260855		0.548253
ENSG00000129151		0.488144		FBgn0004197		0.548127
ENSG00000124588		0.488116		FBgn0035831		0.548079
ENSG00000266524		0.488006		FBgn0025627		0.547939
ENSG00000247271		0.487883		FBgn0033571		0.547929
ENSG00000175854		0.487848		FBgn0052428		0.54787
ENSG00000162585		0.487762		FBgn0041181		0.547829
ENSG00000087116		0.487733		FBgn0015803		0.547795
ENSG00000168936		0.487717		FBgn0023441		0.547762
ENSG00000100802		0.487553		FBgn0266786		0.547704
ENSG00000182541		0.487553		FBgn0038739		0.547695
ENSG00000168395		0.48753		FBgn0015320		0.547576
ENSG00000103253		0.487505		FBgn0031571		0.547576
ENSG00000260077		0.487487		FBgn0033982		0.547543
ENSG00000198816		0.487428		FBgn0035490		0.547481
ENSG00000131480		0.487419		FBgn0052645		0.547468
ENSG00000100211		0.487401		FBgn0263316		0.547325
ENSG00000162413		0.48739		FBgn0051514		0.547303
ENSG00000115507		0.487328		FBgn0052767		0.547035
ENSG00000005075		0.487308		FBgn0083940		0.546985
ENSG00000105472		0.487203		FBgn0034081		0.546964
ENSG00000105327		0.487177		FBgn0085360		0.546844
ENSG00000100994		0.487167		FBgn0038745		0.546818
ENSG00000136449		0.487154		FBgn0261260		0.546812
ENSG00000002586		0.487127		FBgn0032234		0.546767
ENSG00000005206		0.487106		FBgn0265448		0.546758
ENSG00000107551		0.487076		FBgn0260866		0.546717
ENSG00000170835		0.48702		FBgn0030912		0.54671
ENSG00000001497		0.486933		FBgn0033459		0.54658
ENSG00000106246		0.4869		FBgn0037279		0.5465
ENSG00000146834		0.486889		FBgn0040206		0.54643
ENSG00000168884		0.486832		FBgn0264750		0.546302
ENSG00000079931		0.486819		FBgn0013305		0.546282
ENSG00000214717		0.486785		FBgn0014000		0.546192
ENSG00000262246		0.486761		FBgn0031270		0.546145
ENSG00000109072		0.486639		FBgn0030309		0.545931
ENSG00000169692		0.486595		FBgn0028562		0.545873
ENSG00000166925		0.48658		FBgn0051759		0.545633
ENSG00000147535		0.486489		FBgn0264329		0.5456
ENSG00000172216		0.486335		FBgn0031939		0.545481
ENSG00000117592		0.486314		FBgn0003388		0.545431
ENSG00000099949		0.486297		FBgn0262631		0.545348
ENSG00000213397		0.486271		FBgn0266376		0.545283
ENSG00000075826		0.486217		FBgn0264982		0.545258
ENSG00000087191		0.486188		FBgn0001169		0.545244
ENSG00000153495		0.486132		FBgn0036848		0.545135
ENSG00000148175		0.486089		FBgn0013811		0.545127
ENSG00000135596		0.486073		FBgn0267127		0.545093
ENSG00000273314		0.486015		FBgn0085192		0.545024
ENSG00000235194		0.486006		FBgn0004567		0.54501
ENSG00000273001		0.485994		FBgn0267570		0.54494
ENSG00000229320		0.48589		FBgn0000114		0.544916
ENSG00000115556		0.485827		FBgn0004859		0.544914
ENSG00000136877		0.485365		FBgn0015000		0.544756
ENSG00000277476		0.485254		FBgn0031775		0.544751
ENSG00000134769		0.485203		FBgn0035355		0.54475
ENSG00000033050		0.485184		FBgn0031920		0.544625
ENSG00000162542		0.485147		FBgn0016131		0.544609
ENSG00000188404		0.485144		FBgn0004396		0.544465
ENSG00000061273		0.484772		FBgn0032450		0.544388
ENSG00000249115		0.484771		FBgn0034860		0.544377
ENSG00000073605		0.484733		FBgn0002645		0.544358
ENSG00000157601		0.484598		FBgn0035625		0.544213
ENSG00000167113		0.484574		FBgn0262976		0.544026
ENSG00000180539		0.484457		FBgn0032381		0.543816
ENSG00000125734		0.484403		FBgn0037035		0.543638
ENSG00000225872		0.484399		FBgn0037410		0.543607
ENSG00000204428		0.484331		FBgn0050051		0.543585
ENSG00000123143		0.484325		FBgn0036053		0.543544
ENSG00000173992		0.484153		FBgn0036451		0.543505
ENSG00000135632		0.484054		FBgn0052280		0.543377
ENSG00000125652		0.483962		FBgn0036519		0.543323
ENSG00000116661		0.483765		FBgn0039006		0.543245
ENSG00000157637		0.483728		FBgn0030029		0.543092
ENSG00000142409		0.48372		FBgn0000459		0.543078
ENSG00000143514		0.483692		FBgn0039896		0.543005
ENSG00000133619		0.483654		FBgn0039807		0.542978
ENSG00000088280		0.483652		FBgn0035692		0.542664
ENSG00000198870		0.483643		FBgn0000490		0.54264
ENSG00000112576		0.483599		FBgn0052373		0.542614
ENSG00000168140		0.483573		FBgn0050082		0.542606
ENSG00000064547		0.48354		FBgn0004687		0.542548
ENSG00000129353		0.483277		FBgn0031936		0.54253
ENSG00000225174		0.483187		FBgn0020272		0.542499
ENSG00000014138		0.483101		FBgn0019972		0.542489
ENSG00000279457		0.483034		FBgn0262886		0.542333
ENSG00000127419		0.482924		FBgn0031327		0.542272
ENSG00000110492		0.482889		FBgn0265575		0.542272
ENSG00000213889		0.482886		FBgn0022959		0.541925
ENSG00000230513		0.482674		FBgn0022349		0.541898
ENSG00000006756		0.48267		FBgn0265873		0.541846
ENSG00000143545		0.482603		FBgn0032685		0.541829
ENSG00000141499		0.482581		FBgn0050001		0.54116
ENSG00000132024		0.482337		FBgn0266408		0.54114
ENSG00000144579		0.482244		FBgn0031738		0.541043
ENSG00000221978		0.482195		FBgn0012037		0.540961
ENSG00000165449		0.482092		FBgn0030808		0.540823
ENSG00000273145		0.48209		FBgn0038395		0.540799
ENSG00000241852		0.482068		FBgn0039532		0.540762
ENSG00000182173		0.481988		FBgn0285937		0.540714
ENSG00000186998		0.481963		FBgn0031760		0.540711
ENSG00000123154		0.481895		FBgn0027070		0.540389
ENSG00000174498		0.481757		FBgn0036764		0.540209
ENSG00000139410		0.481713		FBgn0053158		0.540156
ENSG00000271895		0.481708		FBgn0026252		0.540004
ENSG00000203896		0.481645		FBgn0039869		0.539849
ENSG00000005243		0.481639		FBgn0039537		0.53983
ENSG00000198324		0.481529		FBgn0004647		0.53983
ENSG00000187609		0.481449		FBgn0036765		0.539672
ENSG00000076924		0.481436		FBgn0000173		0.539522
ENSG00000087088		0.481414		FBgn0040066		0.539468
ENSG00000013810		0.481263		FBgn0039993		0.539439
ENSG00000253982		0.481248		FBgn0029666		0.539198
ENSG00000142227		0.481185		FBgn0262570		0.539182
ENSG00000132612		0.481133		FBgn0035537		0.539164
ENSG00000271869		0.481079		FBgn0032597		0.539152
ENSG00000164818		0.481032		FBgn0023076		0.539021
ENSG00000129646		0.48101		FBgn0050323		0.538974
ENSG00000103335		0.48101		FBgn0022936		0.538892
ENSG00000100325		0.480882		FBgn0267912		0.538804
ENSG00000179698		0.480862		FBgn0034275		0.538803
ENSG00000204237		0.480829		FBgn0032416		0.538709
ENSG00000281912		0.480811		FBgn0051785		0.538528
ENSG00000106330		0.480789		FBgn0001297		0.538452
ENSG00000185813		0.480743		FBgn0038965		0.538414
ENSG00000105963		0.480676		FBgn0030090		0.538314
ENSG00000166793		0.48061		FBgn0020622		0.53828
ENSG00000134020		0.480609		FBgn0039611		0.538243
ENSG00000159210		0.48057		FBgn0010300		0.538221
ENSG00000119559		0.480395		FBgn0038197		0.538003
ENSG00000151929		0.480264		FBgn0035360		0.537586
ENSG00000005238		0.480222		FBgn0016059		0.53756
ENSG00000188315		0.480214		FBgn0033679		0.537512
ENSG00000215375		0.480178		FBgn0011217		0.537356
ENSG00000187867		0.480122		FBgn0034743		0.537336
ENSG00000174332		0.480079		FBgn0001105		0.537263
ENSG00000160917		0.480068		FBgn0040336		0.537244
ENSG00000179085		0.479988		FBgn0028663		0.537199
ENSG00000007384		0.479929		FBgn0036191		0.537117
ENSG00000125846		0.47978		FBgn0039467		0.536988
ENSG00000116883		0.479672		FBgn0036908		0.536923
ENSG00000143793		0.479633		FBgn0051673		0.536813
ENSG00000188234		0.479557		FBgn0259482		0.536795
ENSG00000204520		0.479453		FBgn0024733		0.536738
ENSG00000232934		0.47939		FBgn0033221		0.536714
ENSG00000248161		0.479332		FBgn0015778		0.53668
ENSG00000143224		0.479297		FBgn0036318		0.536537
ENSG00000179604		0.479183		FBgn0015286		0.536341
ENSG00000203950		0.479151		FBgn0038294		0.536222
ENSG00000089159		0.479087		FBgn0263987		0.536213
ENSG00000177133		0.479048		FBgn0017545		0.536087
ENSG00000256092		0.479038		FBgn0264817		0.536044
ENSG00000121310		0.479028		FBgn0029147		0.535938
ENSG00000161265		0.478966		FBgn0264270		0.535927
ENSG00000251615		0.478946		FBgn0040653		0.53581
ENSG00000165138		0.478923		FBgn0033661		0.53581
ENSG00000205309		0.478772		FBgn0085271		0.535799
ENSG00000183579		0.478768		FBgn0000536		0.535463
ENSG00000175564		0.478757		FBgn0024921		0.535413
ENSG00000104936		0.478711		FBgn0036353		0.535226
ENSG00000072135		0.478669		FBgn0015229		0.535207
ENSG00000233621		0.478625		FBgn0266569		0.535179
ENSG00000197530		0.4786		FBgn0032587		0.535172
ENSG00000103148		0.478493		FBgn0032161		0.535126
ENSG00000125319		0.478471		FBgn0032908		0.535121
ENSG00000168061		0.478336		FBgn0001235		0.534954
ENSG00000170684		0.478201		FBgn0037958		0.534911
ENSG00000184163		0.478135		FBgn0030790		0.534783
ENSG00000101160		0.478088		FBgn0085479		0.534552
ENSG00000186350		0.478061		FBgn0261976		0.534456
ENSG00000223802		0.478032		FBgn0036126		0.534438
ENSG00000160801		0.477983		FBgn0264078		0.534426
ENSG00000271447		0.477903		FBgn0262838		0.534375
ENSG00000124570		0.477889		FBgn0038109		0.534316
ENSG00000157353		0.477869		FBgn0003651		0.534244
ENSG00000270441		0.47772		FBgn0015221		0.534227
ENSG00000141577		0.477648		FBgn0033387		0.534184
ENSG00000167107		0.477582		FBgn0033548		0.534135
ENSG00000075399		0.477374		FBgn0267469		0.534042
ENSG00000205352		0.477301		FBgn0038129		0.533772
ENSG00000278970		0.477184		FBgn0058045		0.533708
ENSG00000183255		0.477048		FBgn0031292		0.533693
ENSG00000271918		0.476924		FBgn0030505		0.533632
ENSG00000102935		0.476893		FBgn0034394		0.533508
ENSG00000139192		0.476842		FBgn0051205		0.533487
ENSG00000218891		0.47679		FBgn0037960		0.533387
ENSG00000144749		0.476684		FBgn0031515		0.53338
ENSG00000129244		0.476545		FBgn0032451		0.533379
ENSG00000141401		0.476528		FBgn0036354		0.533291
ENSG00000146535		0.476382		FBgn0053926		0.532976
ENSG00000114626		0.47635		FBgn0019936		0.53296
ENSG00000164089		0.476197		FBgn0060296		0.532828
ENSG00000077463		0.476096		FBgn0262789		0.53273
ENSG00000138435		0.476066		FBgn0015663		0.532548
ENSG00000225110		0.476041		FBgn0010173		0.532535
ENSG00000261526		0.475978		FBgn0031497		0.532475
ENSG00000261840		0.475977		FBgn0023520		0.532405
ENSG00000169660		0.475955		FBgn0016650		0.532388
ENSG00000163126		0.475705		FBgn0003218		0.532372
ENSG00000163870		0.475685		FBgn0029687		0.532349
ENSG00000178078		0.47562		FBgn0051869		0.532274
ENSG00000085063		0.47555		FBgn0015024		0.532197
ENSG00000099899		0.475487		FBgn0037553		0.532057
ENSG00000104957		0.475272		FBgn0032456		0.53205
ENSG00000240682		0.475245		FBgn0052103		0.532049
ENSG00000104814		0.475224		FBgn0266619		0.531947
ENSG00000267221		0.475214		FBgn0033853		0.531832
ENSG00000063177		0.4752		FBgn0040005		0.531737
ENSG00000277969		0.475107		FBgn0030157		0.531676
ENSG00000132819		0.475023		FBgn0031897		0.53134
ENSG00000142102		0.475017		FBgn0003074		0.531334
ENSG00000171425		0.475016		FBgn0038968		0.531311
ENSG00000242686		0.474904		FBgn0033814		0.531236
ENSG00000146205		0.474823		FBgn0061197		0.53114
ENSG00000166169		0.474783		FBgn0040765		0.531133
ENSG00000149806		0.474747		FBgn0010220		0.531116
ENSG00000120306		0.474683		FBgn0032136		0.531021
ENSG00000116786		0.474563		FBgn0259715		0.530884
ENSG00000184990		0.474559		FBgn0024196		0.530869
ENSG00000254206		0.474533		FBgn0031970		0.530827
ENSG00000161904		0.474461		FBgn0263260		0.53082
ENSG00000100288		0.474451		FBgn0031909		0.530605
ENSG00000099326		0.474331		FBgn0033010		0.530194
ENSG00000139352		0.474225		FBgn0261990		0.530035
ENSG00000068137		0.474197		FBgn0028622		0.530004
ENSG00000064545		0.474172		FBgn0002525		0.529923
ENSG00000136147		0.474142		FBgn0011327		0.529831
ENSG00000260260		0.474098		FBgn0029114		0.529752
ENSG00000144649		0.474094		FBgn0038306		0.529682
ENSG00000220201		0.474076		FBgn0051778		0.529501
ENSG00000164610		0.474021		FBgn0263970		0.529418
ENSG00000166002		0.474011		FBgn0028894		0.529297
ENSG00000119242		0.473932		FBgn0250871		0.529215
ENSG00000161955		0.473896		FBgn0041225		0.529202
ENSG00000260196		0.473872		FBgn0039300		0.529178
ENSG00000104960		0.473849		FBgn0039735		0.529163
ENSG00000124074		0.473839		FBgn0000618		0.529111
ENSG00000184232		0.473768		FBgn0040323		0.529041
ENSG00000146215		0.473749		FBgn0265192		0.528903
ENSG00000177051		0.473656		FBgn0034569		0.528843
ENSG00000160111		0.473645		FBgn0032785		0.528818
ENSG00000105137		0.473499		FBgn0035688		0.528741
ENSG00000106633		0.473479		FBgn0001987		0.528671
ENSG00000231920		0.473403		FBgn0036249		0.528584
ENSG00000115042		0.473381		FBgn0035285		0.528361
ENSG00000152117		0.473381		FBgn0031057		0.528201
ENSG00000227191		0.473304		FBgn0029996		0.528022
ENSG00000156858		0.473298		FBgn0261793		0.527985
ENSG00000174326		0.473115		FBgn0032393		0.527807
ENSG00000196998		0.472977		FBgn0043025		0.52765
ENSG00000144410		0.47296		FBgn0038407		0.52763
ENSG00000263146		0.472906		FBgn0051044		0.527567
ENSG00000276007		0.472793		FBgn0053113		0.527556
ENSG00000279135		0.472699		FBgn0035099		0.527516
ENSG00000162650		0.472527		FBgn0264511		0.527497
ENSG00000103811		0.472431		FBgn0033476		0.527489
ENSG00000125826		0.47242		FBgn0036942		0.527432
ENSG00000132716		0.472414		FBgn0016126		0.527314
ENSG00000158716		0.472403		FBgn0032600		0.527259
ENSG00000175197		0.472345		FBgn0264618		0.527128
ENSG00000156502		0.472334		FBgn0003731		0.527027
ENSG00000114698		0.472285		FBgn0031190		0.527011
ENSG00000128185		0.472237		FBgn0050203		0.526995
ENSG00000198832		0.472076		FBgn0032955		0.526897
ENSG00000131591		0.472063		FBgn0030234		0.526863
ENSG00000141519		0.471958		FBgn0052137		0.526858
ENSG00000108465		0.47194		FBgn0010113		0.526762
ENSG00000213923		0.471876		FBgn0031219		0.526727
ENSG00000223705		0.471873		FBgn0029521		0.526655
ENSG00000185499		0.471851		FBgn0259711		0.526651
ENSG00000160796		0.471836		FBgn0040827		0.526467
ENSG00000185043		0.471818		FBgn0016697		0.526443
ENSG00000158156		0.471794		FBgn0030870		0.526399
ENSG00000087842		0.471744		FBgn0040299		0.526299
ENSG00000182600		0.471717		FBgn0267795		0.526263
ENSG00000172037		0.471678		FBgn0029825		0.526214
ENSG00000085514		0.471542		FBgn0037727		0.52604
ENSG00000270091		0.47139		FBgn0050015		0.52589
ENSG00000160404		0.471361		FBgn0052350		0.525526
ENSG00000167315		0.471358		FBgn0016917		0.525497
ENSG00000160271		0.471303		FBgn0028396		0.525472
ENSG00000121064		0.47129		FBgn0264307		0.525429
ENSG00000185608		0.47121		FBgn0040392		0.525418
ENSG00000135097		0.47117		FBgn0061198		0.525391
ENSG00000213213		0.471097		FBgn0038631		0.525388
ENSG00000132591		0.47108		FBgn0264492		0.525347
ENSG00000274104		0.471055		FBgn0038207		0.525244
ENSG00000183688		0.470976		FBgn0016685		0.525207
ENSG00000162407		0.470946		FBgn0035390		0.525189
ENSG00000133250		0.470945		FBgn0031969		0.525169
ENSG00000179943		0.470852		FBgn0003137		0.524784
ENSG00000117640		0.470797		FBgn0036806		0.524598
ENSG00000224389		0.470778		FBgn0030890		0.524572
ENSG00000105755		0.470776		FBgn0261850		0.524549
ENSG00000167393		0.470717		FBgn0025335		0.524404
ENSG00000269973		0.470655		FBgn0051633		0.524328
ENSG00000198736		0.470608		FBgn0266328		0.5243
ENSG00000213139		0.4704		FBgn0023511		0.524292
ENSG00000205702		0.470306		FBgn0037478		0.524199
ENSG00000139190		0.47026		FBgn0033373		0.524094
ENSG00000178028		0.470178		FBgn0027526		0.524048
ENSG00000126254		0.470107		FBgn0263773		0.523976
ENSG00000099785		0.47008		FBgn0262736		0.523972
ENSG00000136807		0.470076		FBgn0036552		0.523945
ENSG00000168397		0.470057		FBgn0052732		0.523845
ENSG00000142632		0.469962		FBgn0033033		0.523834
ENSG00000133246		0.469942		FBgn0262732		0.523787
ENSG00000147684		0.469871		FBgn0033450		0.52375
ENSG00000239887		0.469797		FBgn0265508		0.523726
ENSG00000278784		0.469712		FBgn0037696		0.523724
ENSG00000174915		0.469659		FBgn0030049		0.52364
ENSG00000101246		0.46952		FBgn0037573		0.523279
ENSG00000183426		0.469502		FBgn0031633		0.523222
ENSG00000102119		0.4695		FBgn0039273		0.523099
ENSG00000000938		0.469337		FBgn0001112		0.523058
ENSG00000169188		0.469328		FBgn0028664		0.522961
ENSG00000143036		0.469325		FBgn0032253		0.522848
ENSG00000259972		0.469325		FBgn0039132		0.522804
ENSG00000242802		0.469286		FBgn0036522		0.522565
ENSG00000267612		0.469281		FBgn0032197		0.522302
ENSG00000144591		0.46919		FBgn0285913		0.522293
ENSG00000204128		0.469161		FBgn0001234		0.522246
ENSG00000197054		0.469109		FBgn0004364		0.52217
ENSG00000107521		0.469053		FBgn0011666		0.522158
ENSG00000111906		0.469047		FBgn0262148		0.522112
ENSG00000159214		0.469014		FBgn0039722		0.522007
ENSG00000152661		0.468979		FBgn0031494		0.521942
ENSG00000157514		0.468922		FBgn0030435		0.521799
ENSG00000284642		0.468858		FBgn0050496		0.521635
ENSG00000235387		0.468856		FBgn0267076		0.521604
ENSG00000124479		0.468743		FBgn0000810		0.521551
ENSG00000214022		0.468683		FBgn0010622		0.521378
ENSG00000163754		0.468574		FBgn0030086		0.521358
ENSG00000105705		0.468512		FBgn0036356		0.521348
ENSG00000142937		0.468504		FBgn0065035		0.521344
ENSG00000196756		0.468494		FBgn0036876		0.521331
ENSG00000146066		0.468354		FBgn0266111		0.521101
ENSG00000235706		0.468324		FBgn0028546		0.52109
ENSG00000168792		0.468274		FBgn0039644		0.521002
ENSG00000274460		0.46825		FBgn0065098		0.520954
ENSG00000130203		0.468226		FBgn0039266		0.520941
ENSG00000114790		0.468213		FBgn0030976		0.520926
ENSG00000041988		0.4682		FBgn0034870		0.520828
ENSG00000157191		0.468181		FBgn0000416		0.520803
ENSG00000040487		0.467957		FBgn0036240		0.520764
ENSG00000228300		0.467931		FBgn0051907		0.520644
ENSG00000126759		0.467925		FBgn0262169		0.520615
ENSG00000152464		0.467896		FBgn0030088		0.520474
ENSG00000152990		0.467881		FBgn0036746		0.52047
ENSG00000161714		0.467839		FBgn0265084		0.520437
ENSG00000132781		0.467798		FBgn0040582		0.520369
ENSG00000110057		0.467763		FBgn0032116		0.52035
ENSG00000100814		0.467747		FBgn0034577		0.520216
ENSG00000167525		0.467697		FBgn0052641		0.520187
ENSG00000259291		0.467595		FBgn0032192		0.520032
ENSG00000072506		0.467543		FBgn0265523		0.519942
ENSG00000141349		0.467524		FBgn0085732		0.519795
ENSG00000263272		0.467486		FBgn0052681		0.519789
ENSG00000108439		0.467417		FBgn0020249		0.519624
ENSG00000163719		0.467168		FBgn0026015		0.519613
ENSG00000168484		0.467112		FBgn0039629		0.519515
ENSG00000132600		0.467079		FBgn0026570		0.519445
ENSG00000188372		0.467014		FBgn0004656		0.519393
ENSG00000163481		0.466997		FBgn0260960		0.519332
ENSG00000196218		0.466967		FBgn0037646		0.519287
ENSG00000181481		0.466932		FBgn0053307		0.519245
ENSG00000172590		0.466911		FBgn0015765		0.519142
ENSG00000100726		0.466877		FBgn0266464		0.519046
ENSG00000130193		0.466817		FBgn0030766		0.518986
ENSG00000006534		0.466811		FBgn0261618		0.518976
ENSG00000260708		0.466798		FBgn0264691		0.518913
ENSG00000257605		0.466791		FBgn0283508		0.518768
ENSG00000183423		0.466747		FBgn0036816		0.518764
ENSG00000175634		0.466735		FBgn0039942		0.518662
ENSG00000100348		0.4667		FBgn0264975		0.518413
ENSG00000167985		0.466669		FBgn0039272		0.51841
ENSG00000260257		0.466525		FBgn0026323		0.518291
ENSG00000239713		0.466514		FBgn0002022		0.518133
ENSG00000154319		0.466488		FBgn0000439		0.518088
ENSG00000260924		0.466438		FBgn0001104		0.518023
ENSG00000205336		0.466423		FBgn0030813		0.517865
ENSG00000178226		0.466329		FBgn0267792		0.517858
ENSG00000119688		0.466322		FBgn0038412		0.517858
ENSG00000239697		0.466312		FBgn0032154		0.517723
ENSG00000256235		0.466312		FBgn0015039		0.517606
ENSG00000151062		0.466301		FBgn0014002		0.517552
ENSG00000278627		0.466229		FBgn0035344		0.517501
ENSG00000181404		0.466209		FBgn0003206		0.517228
ENSG00000105726		0.466199		FBgn0267398		0.517044
ENSG00000007541		0.466048		FBgn0003892		0.516973
ENSG00000269293		0.466029		FBgn0086758		0.516833
ENSG00000074071		0.466023		FBgn0035557		0.516677
ENSG00000204149		0.465935		FBgn0020415		0.516676
ENSG00000116663		0.465921		FBgn0038541		0.516633
ENSG00000179271		0.465857		FBgn0017581		0.516375
ENSG00000227953		0.46583		FBgn0035238		0.516318
ENSG00000145358		0.465726		FBgn0000395		0.516271
ENSG00000147872		0.465713		FBgn0011570		0.516216
ENSG00000178927		0.46568		FBgn0261108		0.516125
ENSG00000246022		0.465642		FBgn0037921		0.516109
ENSG00000060971		0.465587		FBgn0019932		0.515939
ENSG00000272086		0.465584		FBgn0032401		0.515906
ENSG00000162889		0.465546		FBgn0039274		0.515865
ENSG00000166165		0.465513		FBgn0262124		0.515793
ENSG00000182551		0.465467		FBgn0283471		0.515789
ENSG00000185615		0.465424		FBgn0010482		0.515708
ENSG00000198003		0.46541		FBgn0044452		0.515699
ENSG00000068001		0.465401		FBgn0262563		0.515589
ENSG00000240972		0.465392		FBgn0038331		0.515548
ENSG00000100429		0.465343		FBgn0000711		0.515533
ENSG00000034152		0.465186		FBgn0044810		0.51548
ENSG00000165804		0.465174		FBgn0033137		0.515454
ENSG00000278200		0.465048		FBgn0037240		0.515437
ENSG00000184113		0.465017		FBgn0035234		0.515294
ENSG00000127586		0.465002		FBgn0263995		0.515144
ENSG00000236144		0.464979		FBgn0031816		0.514762
ENSG00000069535		0.464925		FBgn0028425		0.514733
ENSG00000131748		0.464882		FBgn0030183		0.514615
ENSG00000136942		0.46464		FBgn0039486		0.514602
ENSG00000163040		0.464639		FBgn0026777		0.514326
ENSG00000248275		0.46463		FBgn0038869		0.514226
ENSG00000105618		0.464581		FBgn0003118		0.514178
ENSG00000130813		0.464548		FBgn0031516		0.514139
ENSG00000064490		0.464484		FBgn0058191		0.514
ENSG00000090487		0.464447		FBgn0028491		0.513988
ENSG00000258655		0.464427		FBgn0040588		0.513978
ENSG00000112079		0.464427		FBgn0035976		0.513778
ENSG00000100918		0.464421		FBgn0031320		0.513769
ENSG00000092820		0.46438		FBgn0034756		0.513581
ENSG00000179598		0.46436		FBgn0041585		0.513555
ENSG00000271344		0.464087		FBgn0037548		0.513549
ENSG00000143537		0.46391		FBgn0038610		0.513483
ENSG00000272821		0.46387		FBgn0051207		0.513465
ENSG00000100100		0.463734		FBgn0036501		0.513408
ENSG00000102904		0.463683		FBgn0259247		0.513288
ENSG00000100243		0.46367		FBgn0028331		0.513198
ENSG00000285867		0.463648		FBgn0035907		0.513193
ENSG00000120889		0.463629		FBgn0283682		0.513171
ENSG00000106211		0.463584		FBgn0028411		0.513151
ENSG00000259038		0.46357		FBgn0002673		0.513066
ENSG00000130299		0.463562		FBgn0003495		0.513037
ENSG00000226742		0.463488		FBgn0016926		0.512989
ENSG00000168268		0.463478		FBgn0261015		0.512984
ENSG00000152475		0.463428		FBgn0032949		0.51298
ENSG00000215018		0.463382		FBgn0030877		0.512783
ENSG00000102977		0.463272		FBgn0032408		0.512755
ENSG00000165879		0.463225		FBgn0031460		0.512687
ENSG00000152284		0.463159		FBgn0005278		0.512659
ENSG00000103245		0.46315		FBgn0053099		0.512645
ENSG00000101017		0.463145		FBgn0035771		0.512502
ENSG00000167701		0.463131		FBgn0051145		0.512483
ENSG00000273733		0.463038		FBgn0003444		0.512434
ENSG00000198721		0.462966		FBgn0083956		0.512385
ENSG00000105438		0.462964		FBgn0038564		0.512357
ENSG00000135940		0.462937		FBgn0028936		0.512294
ENSG00000111321		0.462814		FBgn0085354		0.512283
ENSG00000225697		0.46277		FBgn0265977		0.512173
ENSG00000174851		0.462705		FBgn0259481		0.51217
ENSG00000134802		0.462702		FBgn0005648		0.51216
ENSG00000167994		0.4627		FBgn0031049		0.512146
ENSG00000184209		0.462683		FBgn0000339		0.512143
ENSG00000182774		0.462648		FBgn0086676		0.512133
ENSG00000134470		0.462581		FBgn0052412		0.512122
ENSG00000108604		0.462475		FBgn0052082		0.512025
ENSG00000122574		0.462453		FBgn0030590		0.512021
ENSG00000169598		0.462447		FBgn0250907		0.511953
ENSG00000169249		0.462382		FBgn0039226		0.511948
ENSG00000108107		0.462355		FBgn0262738		0.511931
ENSG00000168010		0.462349		FBgn0035902		0.511853
ENSG00000120832		0.462342		FBgn0010379		0.511836
ENSG00000241218		0.462274		FBgn0034945		0.511823
ENSG00000119777		0.462208		FBgn0000097		0.511694
ENSG00000242612		0.462202		FBgn0038984		0.51168
ENSG00000221953		0.462143		FBgn0030051		0.511483
ENSG00000272523		0.46211		FBgn0011606		0.511407
ENSG00000119729		0.462076		FBgn0265611		0.511401
ENSG00000093010		0.462063		FBgn0085438		0.51136
ENSG00000160703		0.462039		FBgn0045800		0.511303
ENSG00000137818		0.462028		FBgn0052091		0.511159
ENSG00000128335		0.462019		FBgn0052576		0.511037
ENSG00000148399		0.461989		FBgn0085638		0.511008
ENSG00000179111		0.461976		FBgn0037513		0.51097
ENSG00000157873		0.461883		FBgn0030936		0.510881
ENSG00000149782		0.461874		FBgn0031244		0.510777
ENSG00000183696		0.461846		FBgn0028940		0.510719
ENSG00000237015		0.46183		FBgn0267488		0.51069
ENSG00000228484		0.461817		FBgn0034538		0.510676
ENSG00000229847		0.461817		FBgn0037956		0.510666
ENSG00000262468		0.461807		FBgn0266429		0.510638
ENSG00000127580		0.461771		FBgn0263706		0.510616
ENSG00000178605		0.461767		FBgn0034432		0.510595
ENSG00000143578		0.461762		FBgn0027342		0.510512
ENSG00000178209		0.461658		FBgn0021872		0.510439
ENSG00000118046		0.46161		FBgn0266690		0.510357
ENSG00000183779		0.461593		FBgn0266758		0.510337
ENSG00000135540		0.461428		FBgn0040233		0.510302
ENSG00000127838		0.461421		FBgn0037917		0.51025
ENSG00000260992		0.461331		FBgn0030481		0.510153
ENSG00000214530		0.461305		FBgn0003502		0.509866
ENSG00000274020		0.461304		FBgn0266580		0.509542
ENSG00000135821		0.461234		FBgn0035193		0.509393
ENSG00000101144		0.461224		FBgn0034963		0.509384
ENSG00000267838		0.461208		FBgn0035848		0.509361
ENSG00000107537		0.461196		FBgn0033921		0.509282
ENSG00000131652		0.461193		FBgn0037248		0.509185
ENSG00000174791		0.461071		FBgn0037680		0.509126
ENSG00000185507		0.461007		FBgn0267520		0.509088
ENSG00000272692		0.460989		FBgn0085260		0.508967
ENSG00000071889		0.46095		FBgn0046687		0.508925
ENSG00000130165		0.460942		FBgn0266649		0.508883
ENSG00000053371		0.460941		FBgn0035109		0.508707
ENSG00000132793		0.460907		FBgn0010288		0.50867
ENSG00000172830		0.46087		FBgn0085474		0.508289
ENSG00000214160		0.460854		FBgn0002891		0.50826
ENSG00000181016		0.460777		FBgn0037082		0.508245
ENSG00000204301		0.460746		FBgn0265344		0.508154
ENSG00000122729		0.46067		FBgn0022985		0.50805
ENSG00000071894		0.460662		FBgn0035627		0.507851
ENSG00000136630		0.460577		FBgn0022224		0.507849
ENSG00000153391		0.460547		FBgn0030276		0.507777
ENSG00000013364		0.460532		FBgn0260812		0.507776
ENSG00000104518		0.460449		FBgn0052111		0.507775
ENSG00000112651		0.460419		FBgn0038180		0.507762
ENSG00000265100		0.460408		FBgn0022288		0.507669
ENSG00000269044		0.460365		FBgn0040235		0.507638
ENSG00000236668		0.460272		FBgn0029771		0.507373
ENSG00000133661		0.460255		FBgn0033569		0.507274
ENSG00000123159		0.460229		FBgn0033388		0.507185
ENSG00000254682		0.460204		FBgn0033451		0.50704
ENSG00000180902		0.460175		FBgn0011817		0.506983
ENSG00000170919		0.460163		FBgn0032943		0.506968
ENSG00000184313		0.460101		FBgn0028422		0.506919
ENSG00000204839		0.460036		FBgn0026149		0.506767
ENSG00000266967		0.460019		FBgn0034491		0.506702
ENSG00000175213		0.460013		FBgn0002716		0.506644
ENSG00000235098		0.459989		FBgn0085428		0.50664
ENSG00000041880		0.459983		FBgn0038499		0.506526
ENSG00000132005		0.459805		FBgn0040377		0.506493
ENSG00000267629		0.459694		FBgn0053993		0.506386
ENSG00000262089		0.459694		FBgn0036518		0.506338
ENSG00000211445		0.459692		FBgn0034920		0.506223
ENSG00000223959		0.45969		FBgn0038071		0.50619
ENSG00000160948		0.459665		FBgn0026181		0.506177
ENSG00000169683		0.459661		FBgn0034145		0.506156
ENSG00000105639		0.459642		FBgn0019940		0.506148
ENSG00000233276		0.459521		FBgn0035476		0.506075
ENSG00000196139		0.459459		FBgn0036336		0.506055
ENSG00000095906		0.459448		FBgn0000635		0.505999
ENSG00000165716		0.459442		FBgn0039732		0.505986
ENSG00000167930		0.459373		FBgn0028703		0.505966
ENSG00000175756		0.459335		FBgn0039916		0.505871
ENSG00000257270		0.459229		FBgn0020414		0.505704
ENSG00000182272		0.459142		FBgn0051522		0.505688
ENSG00000125970		0.459104		FBgn0034734		0.505672
ENSG00000105193		0.458907		FBgn0034741		0.505653
ENSG00000137474		0.458878		FBgn0036862		0.505508
ENSG00000107317		0.458869		FBgn0035144		0.505505
ENSG00000023902		0.458859		FBgn0051036		0.505337
ENSG00000242125		0.458724		FBgn0261461		0.505248
ENSG00000165458		0.458706		FBgn0004893		0.505233
ENSG00000077150		0.458679		FBgn0034786		0.505092
ENSG00000186501		0.458645		FBgn0030332		0.505018
ENSG00000269609		0.458615		FBgn0027101		0.505007
ENSG00000156587		0.458611		FBgn0038832		0.504868
ENSG00000147403		0.458507		FBgn0042092		0.504643
ENSG00000111077		0.458499		FBgn0028506		0.50454
ENSG00000204564		0.458477		FBgn0036772		0.504383
ENSG00000164104		0.458474		FBgn0001941		0.504372
ENSG00000184451		0.458473		FBgn0011202		0.504298
ENSG00000166289		0.458458		FBgn0035131		0.504214
ENSG00000083444		0.45835		FBgn0010038		0.504125
ENSG00000125775		0.458324		FBgn0039828		0.504012
ENSG00000146005		0.45832		FBgn0025628		0.503984
ENSG00000100284		0.458311		FBgn0039651		0.503846
ENSG00000130731		0.458243		FBgn0030711		0.503789
ENSG00000113108		0.458165		FBgn0004855		0.503529
ENSG00000101353		0.458146		FBgn0033446		0.503404
ENSG00000168894		0.458104		FBgn0043854		0.503404
ENSG00000027847		0.45803		FBgn0041604		0.503381
ENSG00000169087		0.457984		FBgn0034200		0.50335
ENSG00000131844		0.45797		FBgn0032235		0.503242
ENSG00000131435		0.457924		FBgn0030026		0.503152
ENSG00000240583		0.45792		FBgn0259993		0.503132
ENSG00000273899		0.457917		FBgn0050414		0.503107
ENSG00000188993		0.457859		FBgn0266866		0.503
ENSG00000244165		0.457802		FBgn0024321		0.50298
ENSG00000100316		0.457791		FBgn0034733		0.502783
ENSG00000188566		0.457748		FBgn0039881		0.502431
ENSG00000187531		0.457644		FBgn0262149		0.502425
ENSG00000262712		0.457568		FBgn0030703		0.502396
ENSG00000104946		0.457561		FBgn0038302		0.502343
ENSG00000139508		0.457543		FBgn0035452		0.502294
ENSG00000099953		0.45752		FBgn0034365		0.502281
ENSG00000162909		0.457495		FBgn0023083		0.502231
ENSG00000251432		0.457494		FBgn0265606		0.502179
ENSG00000112312		0.457479		FBgn0085478		0.502022
ENSG00000211454		0.457433		FBgn0010341		0.50194
ENSG00000215252		0.457375		FBgn0034231		0.501925
ENSG00000285693		0.45736		FBgn0004606		0.501828
ENSG00000271335		0.457355		FBgn0036446		0.501814
ENSG00000273619		0.457332		FBgn0039709		0.501787
ENSG00000176444		0.457279		FBgn0030641		0.501746
ENSG00000117298		0.45721		FBgn0010406		0.501404
ENSG00000262655		0.457208		FBgn0031540		0.501362
ENSG00000161920		0.4572		FBgn0030850		0.501328
ENSG00000088053		0.4572		FBgn0039958		0.501299
ENSG00000164292		0.457149		FBgn0036199		0.501199
ENSG00000204435		0.457127		FBgn0000163		0.501153
ENSG00000260404		0.457114		FBgn0054057		0.501136
ENSG00000123179		0.457106		FBgn0003891		0.500936
ENSG00000167034		0.457075		FBgn0052792		0.500914
ENSG00000270959		0.45707		FBgn0026255		0.500874
ENSG00000064601		0.457055		FBgn0011509		0.500783
ENSG00000131351		0.457001		FBgn0259216		0.50075
ENSG00000138115		0.456983		FBgn0038113		0.500698
ENSG00000116729		0.456914		FBgn0033901		0.500541
ENSG00000012211		0.456863		FBgn0032243		0.500525
ENSG00000126088		0.456797		FBgn0033017		0.50046
ENSG00000177106		0.456788		FBgn0039234		0.500323
ENSG00000170638		0.456749		FBgn0284221		0.500232
ENSG00000109736		0.456691		FBgn0046692		0.500229
ENSG00000095319		0.456661		FBgn0003984		0.500215
ENSG00000105677		0.45664		FBgn0033226		0.500206
ENSG00000165684		0.456622		FBgn0039640		0.500169
ENSG00000262919		0.456614		FBgn0010415		0.500155
ENSG00000112118		0.456545		FBgn0005666		0.500146
ENSG00000134324		0.456544		FBgn0038742		0.500087
ENSG00000171703		0.456473		FBgn0037714		0.500079
ENSG00000138080		0.456466		FBgn0013733		0.500034
ENSG00000140264		0.456458		FBgn0085273		0.499973
ENSG00000159263		0.456446		FBgn0035772		0.499884
ENSG00000178814		0.456434		FBgn0041184		0.499875
ENSG00000157617		0.456398		FBgn0259171		0.499841
ENSG00000078401		0.456366		FBgn0265044		0.499823
ENSG00000121104		0.456316		FBgn0053281		0.499568
ENSG00000103269		0.456216		FBgn0004797		0.499558
ENSG00000166997		0.456058		FBgn0028380		0.499492
ENSG00000154316		0.456013		FBgn0032029		0.499342
ENSG00000167797		0.455922		FBgn0030680		0.499216
ENSG00000179344		0.455909		FBgn0030066		0.498973
ENSG00000184281		0.455802		FBgn0031814		0.498973
ENSG00000138617		0.455796		FBgn0040391		0.498904
ENSG00000138085		0.455718		FBgn0260799		0.498844
ENSG00000127952		0.455651		FBgn0032896		0.498779
ENSG00000197324		0.455612		FBgn0086856		0.498743
ENSG00000251022		0.455531		FBgn0020304		0.498709
ENSG00000260793		0.455497		FBgn0052638		0.498621
ENSG00000260778		0.455474		FBgn0031879		0.498621
ENSG00000125995		0.455376		FBgn0031836		0.49857
ENSG00000164967		0.455366		FBgn0031670		0.498536
ENSG00000085871		0.455346		FBgn0030588		0.498455
ENSG00000105640		0.455332		FBgn0000246		0.498375
ENSG00000176783		0.455222		FBgn0050069		0.498331
ENSG00000140497		0.45521		FBgn0038889		0.498318
ENSG00000105227		0.4552		FBgn0260768		0.498306
ENSG00000163463		0.455153		FBgn0020497		0.498299
ENSG00000176809		0.45501		FBgn0031313		0.498284
ENSG00000214026		0.454987		FBgn0035877		0.498235
ENSG00000103168		0.454975		FBgn0267181		0.498224
ENSG00000145113		0.454973		FBgn0264904		0.498148
ENSG00000185432		0.454965		FBgn0085330		0.498016
ENSG00000174669		0.45485		FBgn0035945		0.497937
ENSG00000006016		0.454813		FBgn0029959		0.497884
ENSG00000129535		0.454771		FBgn0015279		0.497859
ENSG00000261220		0.454766		FBgn0037203		0.497819
ENSG00000147155		0.454739		FBgn0037222		0.497778
ENSG00000237476		0.454714		FBgn0027348		0.497704
ENSG00000204261		0.454655		FBgn0034255		0.497691
ENSG00000213015		0.454636		FBgn0030114		0.497654
ENSG00000174529		0.4546		FBgn0069923		0.497621
ENSG00000185122		0.454597		FBgn0052528		0.497568
ENSG00000100299		0.454538		FBgn0029990		0.497494
ENSG00000164897		0.454495		FBgn0039821		0.497462
ENSG00000188549		0.454475		FBgn0036266		0.497451
ENSG00000182175		0.45442		FBgn0010246		0.497328
ENSG00000203993		0.454402		FBgn0265935		0.497327
ENSG00000205155		0.45437		FBgn0003134		0.497219
ENSG00000263072		0.45436		FBgn0032791		0.497178
ENSG00000197982		0.454348		FBgn0039890		0.497159
ENSG00000204624		0.454319		FBgn0036819		0.496994
ENSG00000280670		0.454288		FBgn0000179		0.496856
ENSG00000139890		0.454286		FBgn0002868		0.496812
ENSG00000166603		0.454257		FBgn0036640		0.49676
ENSG00000169957		0.454232		FBgn0016794		0.496389
ENSG00000204228		0.454198		FBgn0031011		0.496355
ENSG00000132394		0.454193		FBgn0259143		0.496315
ENSG00000100599		0.454185		FBgn0004395		0.496114
ENSG00000095321		0.454179		FBgn0020412		0.496008
ENSG00000142541		0.454126		FBgn0033760		0.496008
ENSG00000198933		0.454102		FBgn0052218		0.495948
ENSG00000132825		0.454086		FBgn0039704		0.495917
ENSG00000176971		0.454019		FBgn0031643		0.495835
ENSG00000015475		0.454017		FBgn0033761		0.495808
ENSG00000119943		0.45399		FBgn0034166		0.495785
ENSG00000044446		0.453973		FBgn0063449		0.495782
ENSG00000187840		0.453861		FBgn0038390		0.495752
ENSG00000239382		0.453846		FBgn0050411		0.495682
ENSG00000260807		0.453822		FBgn0036710		0.495682
ENSG00000187984		0.453771		FBgn0001185		0.495477
ENSG00000010282		0.453761		FBgn0039303		0.495406
ENSG00000162384		0.453738		FBgn0083027		0.495361
ENSG00000160602		0.45368		FBgn0004636		0.495356
ENSG00000157833		0.453671		FBgn0033199		0.495354
ENSG00000278867		0.453553		FBgn0002522		0.495272
ENSG00000255135		0.453514		FBgn0030177		0.495055
ENSG00000148482		0.453486		FBgn0031713		0.49493
ENSG00000006704		0.453456		FBgn0032172		0.494911
ENSG00000124067		0.453455		FBgn0035407		0.494907
ENSG00000174307		0.453387		FBgn0041713		0.494871
ENSG00000130876		0.453378		FBgn0036306		0.494718
ENSG00000071655		0.453365		FBgn0035167		0.494689
ENSG00000215915		0.453356		FBgn0263336		0.494678
ENSG00000189114		0.453347		FBgn0038921		0.494578
ENSG00000141456		0.453323		FBgn0022213		0.49456
ENSG00000115255		0.453314		FBgn0036271		0.494485
ENSG00000179922		0.453314		FBgn0030963		0.494471
ENSG00000172803		0.453283		FBgn0000317		0.494347
ENSG00000165689		0.453282		FBgn0037708		0.494313
ENSG00000171858		0.453269		FBgn0266197		0.494115
ENSG00000106400		0.453198		FBgn0051864		0.494109
ENSG00000015532		0.453166		FBgn0052695		0.494018
ENSG00000284308		0.45314		FBgn0266446		0.493909
ENSG00000221916		0.453039		FBgn0051523		0.49384
ENSG00000102882		0.453009		FBgn0026250		0.493825
ENSG00000136271		0.45293		FBgn0032420		0.493788
ENSG00000182325		0.452902		FBgn0032901		0.493777
ENSG00000100906		0.452875		FBgn0033740		0.493599
ENSG00000010295		0.45276		FBgn0044826		0.493584
ENSG00000196378		0.452674		FBgn0051612		0.493577
ENSG00000182749		0.452656		FBgn0037487		0.493276
ENSG00000132109		0.45264		FBgn0029979		0.49322
ENSG00000127054		0.452602		FBgn0053111		0.493213
ENSG00000130312		0.452547		FBgn0030246		0.493195
ENSG00000011304		0.452524		FBgn0020521		0.493154
ENSG00000173272		0.452486		FBgn0015513		0.493126
ENSG00000169105		0.45247		FBgn0032770		0.493008
ENSG00000250318		0.452454		FBgn0026197		0.492952
ENSG00000148737		0.452411		FBgn0259916		0.492904
ENSG00000105711		0.45233		FBgn0035397		0.49288
ENSG00000142546		0.452322		FBgn0034718		0.492793
ENSG00000161642		0.452314		FBgn0036589		0.492686
ENSG00000148204		0.452293		FBgn0264821		0.492379
ENSG00000180758		0.452264		FBgn0036731		0.492346
ENSG00000153406		0.452232		FBgn0267693		0.492283
ENSG00000257704		0.452171		FBgn0036580		0.492181
ENSG00000103145		0.451948		FBgn0267429		0.492165
ENSG00000197496		0.45186		FBgn0037228		0.492096
ENSG00000187796		0.451742		FBgn0038363		0.49207
ENSG00000270175		0.451714		FBgn0037445		0.492067
ENSG00000159377		0.451704		FBgn0051300		0.492037
ENSG00000204577		0.451658		FBgn0034503		0.492009
ENSG00000108830		0.451657		FBgn0261811		0.49194
ENSG00000108298		0.451652		FBgn0032671		0.491906
ENSG00000119655		0.451619		FBgn0262081		0.491825
ENSG00000197070		0.451611		FBgn0034796		0.491761
ENSG00000198917		0.451578		FBgn0039158		0.491711
ENSG00000125089		0.451576		FBgn0036529		0.491533
ENSG00000260296		0.451562		FBgn0085430		0.491448
ENSG00000142552		0.451555		FBgn0039167		0.491412
ENSG00000101945		0.451462		FBgn0036576		0.491359
ENSG00000267980		0.45145		FBgn0086675		0.491308
ENSG00000080189		0.451418		FBgn0001250		0.491273
ENSG00000141696		0.451393		FBgn0036287		0.491243
ENSG00000002016		0.451387		FBgn0083974		0.491229
ENSG00000229891		0.451366		FBgn0036117		0.491201
ENSG00000056972		0.451273		FBgn0261113		0.491071
ENSG00000076344		0.451255		FBgn0026150		0.490995
ENSG00000233223		0.451245		FBgn0025637		0.490828
ENSG00000102109		0.451223		FBgn0051431		0.490618
ENSG00000139675		0.451182		FBgn0250823		0.490514
ENSG00000269903		0.451138		FBgn0004620		0.490492
ENSG00000159840		0.451109		FBgn0260764		0.490425
ENSG00000137462		0.451069		FBgn0052423		0.490411
ENSG00000176715		0.451067		FBgn0037638		0.490317
ENSG00000004975		0.451061		FBgn0263143		0.490206
ENSG00000272077		0.451045		FBgn0051957		0.490205
ENSG00000125755		0.45104		FBgn0039017		0.490197
ENSG00000111725		0.451018		FBgn0050460		0.49011
ENSG00000172269		0.450984		FBgn0266053		0.490027
ENSG00000147509		0.45095		FBgn0033442		0.489997
ENSG00000111087		0.450799		FBgn0033379		0.489962
ENSG00000124615		0.450745		FBgn0026262		0.48987
ENSG00000248593		0.450695		FBgn0030684		0.489869
ENSG00000014164		0.45069		FBgn0002931		0.489756
ENSG00000184730		0.450664		FBgn0040366		0.48973
ENSG00000160741		0.450638		FBgn0040227		0.489722
ENSG00000068745		0.450617		FBgn0027538		0.489719
ENSG00000067182		0.450612		FBgn0052163		0.489698
ENSG00000136003		0.450564		FBgn0036846		0.489524
ENSG00000137101		0.450548		FBgn0264894		0.489483
ENSG00000115649		0.450545		FBgn0032884		0.489479
ENSG00000127554		0.450512		FBgn0015575		0.489475
ENSG00000272871		0.450501		FBgn0086687		0.489401
ENSG00000173261		0.450469		FBgn0038809		0.48939
ENSG00000186765		0.45042		FBgn0019925		0.489348
ENSG00000007255		0.450377		FBgn0032683		0.489298
ENSG00000061938		0.450377		FBgn0036821		0.48928
ENSG00000189283		0.450359		FBgn0032264		0.489255
ENSG00000133983		0.450352		FBgn0038627		0.489234
ENSG00000268496		0.45033		FBgn0035321		0.489221
ENSG00000167772		0.450267		FBgn0264834		0.489088
ENSG00000184154		0.450266		FBgn0062961		0.489056
ENSG00000109103		0.450254		FBgn0058470		0.489006
ENSG00000164904		0.450226		FBgn0038854		0.488955
ENSG00000178096		0.450198		FBgn0031822		0.488859
ENSG00000089157		0.450143		FBgn0038473		0.488733
ENSG00000271976		0.450123		FBgn0027094		0.488614
ENSG00000010219		0.450091		FBgn0261363		0.488563
ENSG00000168356		0.450071		FBgn0024238		0.488456
ENSG00000173653		0.450036		FBgn0000547		0.488324
ENSG00000143842		0.450018		FBgn0050178		0.488269
ENSG00000147799		0.449901		FBgn0036142		0.488218
ENSG00000157992		0.449875		FBgn0263838		0.488198
ENSG00000244041		0.449865		FBgn0261608		0.488139
ENSG00000183172		0.449824		FBgn0037755		0.488068
ENSG00000197355		0.449814		FBgn0032123		0.487979
ENSG00000105246		0.449718		FBgn0261268		0.487897
ENSG00000273367		0.449705		FBgn0039923		0.487824
ENSG00000105397		0.449687		FBgn0023213		0.48758
ENSG00000170075		0.44968		FBgn0264001		0.487576
ENSG00000276529		0.449659		FBgn0000253		0.487538
ENSG00000088766		0.449576		FBgn0052017		0.487521
ENSG00000123349		0.449526		FBgn0035890		0.487461
ENSG00000258311		0.449453		FBgn0030521		0.487442
ENSG00000132661		0.449394		FBgn0038983		0.487431
ENSG00000227507		0.449275		FBgn0036735		0.48737
ENSG00000174744		0.449105		FBgn0032015		0.48725
ENSG00000254901		0.449079		FBgn0051195		0.487156
ENSG00000105518		0.449062		FBgn0265487		0.487053
ENSG00000162461		0.449046		FBgn0034595		0.487004
ENSG00000272374		0.449039		FBgn0001138		0.486984
ENSG00000162910		0.448988		FBgn0037482		0.486844
ENSG00000176946		0.44897		FBgn0038118		0.486785
ENSG00000162836		0.448966		FBgn0032834		0.486781
ENSG00000105251		0.44895		FBgn0039487		0.486721
ENSG00000212864		0.448936		FBgn0042180		0.486545
ENSG00000148343		0.448912		FBgn0051643		0.486419
ENSG00000169084		0.448901		FBgn0044323		0.486244
ENSG00000185262		0.448832		FBgn0082954		0.486239
ENSG00000100014		0.448793		FBgn0063494		0.486226
ENSG00000185627		0.448759		FBgn0050410		0.486125
ENSG00000134042		0.448752		FBgn0050151		0.486079
ENSG00000160226		0.448743		FBgn0037364		0.485884
ENSG00000164972		0.448717		FBgn0261373		0.485835
ENSG00000073050		0.448715		FBgn0052364		0.485753
ENSG00000126756		0.448699		FBgn0026309		0.485675
ENSG00000082014		0.448687		FBgn0011204		0.485517
ENSG00000179148		0.448643		FBgn0040322		0.485492
ENSG00000103510		0.448638		FBgn0037535		0.485007
ENSG00000162227		0.448632		FBgn0035089		0.48492
ENSG00000110721		0.448615		FBgn0259789		0.4848
ENSG00000178896		0.448567		FBgn0016797		0.484702
ENSG00000167302		0.448518		FBgn0267431		0.484695
ENSG00000238098		0.448484		FBgn0030612		0.484595
ENSG00000165795		0.448424		FBgn0030243		0.484518
ENSG00000184508		0.44841		FBgn0036224		0.48443
ENSG00000065621		0.448395		FBgn0033749		0.484384
ENSG00000180096		0.448392		FBgn0263102		0.48422
ENSG00000206503		0.448386		FBgn0013272		0.484195
ENSG00000159079		0.448368		FBgn0037753		0.484067
ENSG00000166821		0.448367		FBgn0030056		0.484055
ENSG00000158863		0.4483		FBgn0086253		0.484005
ENSG00000257433		0.448267		FBgn0039084		0.483902
ENSG00000100105		0.448262		FBgn0038877		0.483902
ENSG00000204219		0.448248		FBgn0035710		0.483898
ENSG00000128228		0.448245		FBgn0038149		0.483878
ENSG00000261474		0.448202		FBgn0029093		0.483471
ENSG00000083807		0.44816		FBgn0026718		0.483404
ENSG00000143369		0.44804		FBgn0040251		0.48332
ENSG00000071626		0.447988		FBgn0039684		0.483292
ENSG00000111405		0.447931		FBgn0033028		0.483259
ENSG00000104852		0.447787		FBgn0034509		0.482979
ENSG00000159753		0.447699		FBgn0043535		0.482957
ENSG00000114841		0.447693		FBgn0033272		0.482834
ENSG00000259920		0.447677		FBgn0031090		0.482489
ENSG00000272112		0.447593		FBgn0013763		0.482392
ENSG00000235888		0.447571		FBgn0015034		0.482376
ENSG00000227640		0.447532		FBgn0035497		0.482337
ENSG00000126561		0.447528		FBgn0259984		0.48217
ENSG00000151322		0.447512		FBgn0027535		0.482014
ENSG00000197375		0.447447		FBgn0033645		0.481923
ENSG00000274026		0.44744		FBgn0027054		0.481743
ENSG00000279118		0.44742		FBgn0002413		0.481657
ENSG00000243679		0.44739		FBgn0003396		0.481494
ENSG00000183751		0.447302		FBgn0053554		0.481454
ENSG00000139428		0.447177		FBgn0039250		0.4813
ENSG00000280099		0.447172		FBgn0015038		0.481114
ENSG00000176845		0.447165		FBgn0039620		0.480886
ENSG00000065057		0.447164		FBgn0043456		0.480855
ENSG00000269399		0.44716		FBgn0040308		0.480575
ENSG00000284708		0.447118		FBgn0284253		0.480483
ENSG00000083845		0.447114		FBgn0052407		0.480465
ENSG00000243716		0.447022		FBgn0051106		0.480408
ENSG00000160446		0.446991		FBgn0283712		0.480294
ENSG00000232453		0.446939		FBgn0031097		0.480127
ENSG00000279861		0.446926		FBgn0033000		0.48011
ENSG00000169955		0.446911		FBgn0041092		0.480062
ENSG00000267053		0.446911		FBgn0010638		0.47995
ENSG00000105135		0.446899		FBgn0027578		0.479929
ENSG00000271778		0.446857		FBgn0031501		0.479899
ENSG00000178038		0.446814		FBgn0259209		0.479835
ENSG00000165730		0.446788		FBgn0031950		0.479807
ENSG00000196126		0.446749		FBgn0086451		0.479791
ENSG00000187634		0.446661		FBgn0032721		0.479725
ENSG00000160113		0.446642		FBgn0035309		0.47967
ENSG00000196683		0.446618		FBgn0051915		0.479588
ENSG00000131981		0.446433		FBgn0004177		0.479546
ENSG00000204305		0.446401		FBgn0035842		0.479412
ENSG00000110719		0.446399		FBgn0037156		0.479267
ENSG00000123136		0.446368		FBgn0032282		0.478999
ENSG00000176387		0.446337		FBgn0034578		0.47879
ENSG00000124216		0.4463		FBgn0003149		0.478767
ENSG00000106479		0.446296		FBgn0030881		0.478722
ENSG00000102103		0.446276		FBgn0036627		0.478554
ENSG00000162148		0.446248		FBgn0031422		0.478464
ENSG00000186153		0.446191		FBgn0029672		0.478142
ENSG00000272645		0.446181		FBgn0035113		0.478066
ENSG00000196091		0.446152		FBgn0037580		0.478002
ENSG00000205544		0.446135		FBgn0037709		0.477913
ENSG00000133027		0.446126		FBgn0002526		0.477857
ENSG00000180879		0.446123		FBgn0038037		0.477845
ENSG00000183087		0.446111		FBgn0039877		0.477803
ENSG00000160783		0.446041		FBgn0087011		0.477372
ENSG00000183011		0.445992		FBgn0042205		0.477315
ENSG00000147437		0.44598		FBgn0028397		0.477308
ENSG00000197978		0.445978		FBgn0031882		0.477299
ENSG00000100218		0.445962		FBgn0053172		0.477251
ENSG00000235173		0.445935		FBgn0264712		0.477249
ENSG00000177600		0.445935		FBgn0003391		0.477202
ENSG00000172725		0.445884		FBgn0039687		0.477043
ENSG00000184497		0.445875		FBgn0052756		0.476923
ENSG00000196642		0.445869		FBgn0003346		0.476915
ENSG00000086544		0.445857		FBgn0033993		0.47681
ENSG00000163882		0.445827		FBgn0004646		0.47681
ENSG00000280119		0.445794		FBgn0053129		0.476729
ENSG00000161618		0.445786		FBgn0028978		0.476567
ENSG00000070371		0.445766		FBgn0266805		0.476559
ENSG00000102996		0.445656		FBgn0033130		0.476551
ENSG00000143494		0.445538		FBgn0263605		0.476538
ENSG00000084754		0.445459		FBgn0034085		0.476431
ENSG00000100330		0.445446		FBgn0033075		0.47629
ENSG00000260018		0.445423		FBgn0264878		0.476251
ENSG00000126603		0.445385		FBgn0039727		0.476246
ENSG00000280294		0.445365		FBgn0039925		0.476178
ENSG00000178498		0.445363		FBgn0033712		0.476127
ENSG00000147127		0.445331		FBgn0032935		0.476045
ENSG00000269837		0.44532		FBgn0033875		0.476042
ENSG00000235961		0.445274		FBgn0266889		0.476012
ENSG00000151500		0.445266		FBgn0266709		0.475962
ENSG00000128563		0.445238		FBgn0265988		0.475948
ENSG00000154102		0.445226		FBgn0261599		0.475918
ENSG00000071859		0.445197		FBgn0033754		0.475901
ENSG00000272361		0.445099		FBgn0053303		0.475821
ENSG00000131771		0.445097		FBgn0013987		0.475785
ENSG00000188338		0.445072		FBgn0025697		0.47578
ENSG00000138326		0.445042		FBgn0039244		0.475647
ENSG00000255198		0.445004		FBgn0038981		0.475465
ENSG00000121413		0.444972		FBgn0033374		0.475391
ENSG00000046647		0.444948		FBgn0039151		0.475269
ENSG00000076351		0.444947		FBgn0036038		0.475182
ENSG00000166535		0.444939		FBgn0030360		0.475088
ENSG00000237441		0.444917		FBgn0015872		0.474798
ENSG00000157796		0.444836		FBgn0085442		0.474779
ENSG00000140983		0.444813		FBgn0261552		0.474768
ENSG00000177303		0.444773		FBgn0036111		0.474756
ENSG00000223865		0.44475		FBgn0263118		0.474749
ENSG00000137154		0.444745		FBgn0004583		0.474725
ENSG00000273230		0.444737		FBgn0050187		0.474698
ENSG00000011243		0.44472		FBgn0031260		0.474592
ENSG00000105607		0.444673		FBgn0035151		0.474526
ENSG00000059378		0.444604		FBgn0259740		0.474501
ENSG00000172922		0.444601		FBgn0033504		0.474355
ENSG00000182196		0.444587		FBgn0263231		0.474279
ENSG00000124593		0.444559		FBgn0263459		0.474157
ENSG00000140988		0.44441		FBgn0038194		0.473881
ENSG00000179965		0.444407		FBgn0003345		0.473862
ENSG00000171388		0.444388		FBgn0034484		0.473813
ENSG00000243155		0.444364		FBgn0011584		0.473779
ENSG00000198169		0.444363		FBgn0265274		0.473763
ENSG00000169635		0.444247		FBgn0039959		0.473642
ENSG00000106113		0.444183		FBgn0014931		0.473595
ENSG00000144713		0.44404		FBgn0036714		0.473586
ENSG00000213640		0.444037		FBgn0034438		0.47356
ENSG00000260645		0.444025		FBgn0039697		0.473507
ENSG00000257556		0.444021		FBgn0011206		0.473471
ENSG00000246695		0.444004		FBgn0051100		0.473458
ENSG00000125352		0.443994		FBgn0044812		0.473359
ENSG00000162231		0.443972		FBgn0034156		0.473353
ENSG00000260942		0.443956		FBgn0037845		0.473226
ENSG00000204946		0.443935		FBgn0039902		0.473189
ENSG00000272056		0.443918		FBgn0045073		0.473184
ENSG00000168405		0.443881		FBgn0002736		0.473181
ENSG00000125901		0.443859		FBgn0267119		0.473127
ENSG00000103227		0.443837		FBgn0039627		0.473073
ENSG00000198276		0.443795		FBgn0037742		0.47294
ENSG00000092036		0.443787		FBgn0051272		0.472838
ENSG00000269388		0.443766		FBgn0037386		0.472823
ENSG00000241990		0.443702		FBgn0027865		0.472662
ENSG00000165792		0.443694		FBgn0050104		0.472641
ENSG00000102890		0.443676		FBgn0050281		0.472527
ENSG00000100092		0.44367		FBgn0052672		0.47252
ENSG00000279923		0.44364		FBgn0003256		0.472496
ENSG00000104529		0.443598		FBgn0036667		0.472449
ENSG00000134815		0.443579		FBgn0260798		0.47241
ENSG00000273432		0.443527		FBgn0040786		0.472354
ENSG00000133519		0.443517		FBgn0032004		0.472311
ENSG00000171824		0.443458		FBgn0260431		0.47223
ENSG00000100292		0.443371		FBgn0001977		0.472225
ENSG00000236830		0.443344		FBgn0035601		0.472179
ENSG00000079462		0.443285		FBgn0030926		0.472173
ENSG00000141569		0.443174		FBgn0278604		0.472168
ENSG00000196735		0.443133		FBgn0085370		0.471998
ENSG00000234160		0.443092		FBgn0260965		0.471922
ENSG00000275494		0.443044		FBgn0260659		0.471876
ENSG00000125457		0.442962		FBgn0039213		0.47186
ENSG00000126903		0.442954		FBgn0261437		0.471804
ENSG00000125895		0.442939		FBgn0031069		0.471602
ENSG00000272040		0.442919		FBgn0033775		0.471463
ENSG00000177042		0.442882		FBgn0013771		0.471451
ENSG00000130255		0.442861		FBgn0031374		0.471443
ENSG00000144589		0.442795		FBgn0031145		0.471275
ENSG00000158717		0.442754		FBgn0035978		0.471254
ENSG00000213937		0.442723		FBgn0023177		0.47121
ENSG00000063241		0.442631		FBgn0027932		0.471161
ENSG00000145721		0.442628		FBgn0031484		0.471156
ENSG00000108784		0.442553		FBgn0034029		0.471035
ENSG00000157379		0.442553		FBgn0001075		0.470992
ENSG00000175573		0.442485		FBgn0038299		0.47097
ENSG00000137700		0.442381		FBgn0034162		0.470964
ENSG00000279716		0.44235		FBgn0264978		0.470901
ENSG00000116670		0.442335		FBgn0034177		0.470807
ENSG00000129946		0.442315		FBgn0267339		0.470771
ENSG00000131408		0.442269		FBgn0260962		0.470723
ENSG00000197599		0.442247		FBgn0040850		0.470591
ENSG00000175727		0.442243		FBgn0036919		0.470572
ENSG00000058453		0.442216		FBgn0263220		0.47049
ENSG00000169136		0.442208		FBgn0030753		0.470405
ENSG00000112039		0.442192		FBgn0032258		0.470288
ENSG00000226067		0.442175		FBgn0003278		0.470149
ENSG00000243696		0.442171		FBgn0026379		0.470076
ENSG00000011132		0.442158		FBgn0015756		0.470065
ENSG00000109083		0.442152		FBgn0034494		0.470019
ENSG00000144134		0.442121		FBgn0266697		0.469846
ENSG00000196531		0.442105		FBgn0030065		0.469765
ENSG00000118292		0.442097		FBgn0035909		0.469741
ENSG00000269190		0.442025		FBgn0051547		0.469732
ENSG00000106263		0.442014		FBgn0030241		0.469695
ENSG00000181856		0.441995		FBgn0036536		0.469509
ENSG00000126062		0.441947		FBgn0034094		0.469487
ENSG00000080573		0.441932		FBgn0040236		0.469348
ENSG00000281332		0.441914		FBgn0267365		0.469164
ENSG00000108518		0.441889		FBgn0035755		0.469163
ENSG00000134508		0.441808		FBgn0025741		0.468979
ENSG00000267475		0.441806		FBgn0029820		0.468931
ENSG00000182872		0.441777		FBgn0027338		0.468865
ENSG00000128928		0.441776		FBgn0038533		0.468784
ENSG00000196923		0.441772		FBgn0032815		0.46875
ENSG00000142675		0.441721		FBgn0035798		0.468628
ENSG00000169515		0.441712		FBgn0083968		0.468533
ENSG00000185236		0.441701		FBgn0051812		0.46842
ENSG00000136878		0.441679		FBgn0031489		0.468357
ENSG00000273483		0.441674		FBgn0039293		0.468153
ENSG00000154856		0.441662		FBgn0037617		0.468137
ENSG00000278133		0.441649		FBgn0052121		0.467927
ENSG00000204628		0.441641		FBgn0036187		0.467886
ENSG00000184371		0.441612		FBgn0085387		0.467876
ENSG00000255717		0.441585		FBgn0003053		0.467854
ENSG00000163931		0.441583		FBgn0042112		0.467778
ENSG00000176909		0.441563		FBgn0000479		0.467727
ENSG00000167674		0.44152		FBgn0262107		0.467607
ENSG00000112667		0.441477		FBgn0264950		0.467282
ENSG00000260912		0.441402		FBgn0033766		0.46702
ENSG00000076944		0.441391		FBgn0259099		0.467015
ENSG00000132321		0.441384		FBgn0036165		0.467005
ENSG00000110074		0.441363		FBgn0262955		0.466991
ENSG00000079974		0.441243		FBgn0017456		0.466938
ENSG00000142089		0.441224		FBgn0260632		0.466846
ENSG00000104870		0.441132		FBgn0028939		0.46667
ENSG00000167491		0.441126		FBgn0033653		0.466499
ENSG00000099821		0.441109		FBgn0026077		0.466486
ENSG00000205643		0.441068		FBgn0260959		0.466395
ENSG00000187630		0.441057		FBgn0032940		0.466342
ENSG00000173039		0.441053		FBgn0036745		0.466302
ENSG00000141933		0.441022		FBgn0015037		0.466171
ENSG00000055070		0.440993		FBgn0003416		0.466097
ENSG00000178449		0.440884		FBgn0037105		0.465904
ENSG00000168961		0.440871		FBgn0029925		0.465827
ENSG00000116213		0.440867		FBgn0035896		0.465823
ENSG00000166928		0.440808		FBgn0285955		0.465777
ENSG00000205593		0.440804		FBgn0003559		0.46568
ENSG00000105072		0.440788		FBgn0030296		0.465651
ENSG00000171552		0.440767		FBgn0011705		0.465556
ENSG00000224877		0.440727		FBgn0004103		0.465533
ENSG00000010361		0.44068		FBgn0034058		0.465436
ENSG00000232931		0.440677		FBgn0038211		0.465432
ENSG00000103852		0.440648		FBgn0027086		0.465422
ENSG00000113721		0.440632		FBgn0040070		0.465383
ENSG00000171222		0.440469		FBgn0036892		0.465353
ENSG00000248367		0.44044		FBgn0015577		0.465258
ENSG00000272288		0.440414		FBgn0026371		0.465183
ENSG00000107829		0.440405		FBgn0010348		0.465042
ENSG00000179886		0.4404		FBgn0002715		0.464994
ENSG00000136436		0.44036		FBgn0037371		0.464985
ENSG00000100056		0.440348		FBgn0035082		0.464941
ENSG00000085831		0.440335		FBgn0284246		0.464843
ENSG00000130332		0.440328		FBgn0053126		0.464782
ENSG00000205085		0.44032		FBgn0263606		0.464722
ENSG00000196502		0.440316		FBgn0037293		0.464651
ENSG00000136699		0.440313		FBgn0052260		0.464639
ENSG00000269352		0.440298		FBgn0023143		0.464585
ENSG00000111665		0.440288		FBgn0025592		0.464519
ENSG00000110274		0.44022		FBgn0035076		0.46443
ENSG00000179627		0.440201		FBgn0024989		0.4644
ENSG00000142082		0.440179		FBgn0029895		0.464296
ENSG00000148290		0.440176		FBgn0038102		0.464052
ENSG00000167862		0.440106		FBgn0283477		0.463956
ENSG00000140931		0.440095		FBgn0016076		0.463803
ENSG00000129673		0.440089		FBgn0034447		0.463777
ENSG00000188039		0.440083		FBgn0038327		0.463763
ENSG00000099797		0.440063		FBgn0003479		0.463727
ENSG00000255142		0.440017		FBgn0034897		0.463727
ENSG00000178075		0.439998		FBgn0039043		0.463712
ENSG00000170430		0.43991		FBgn0003380		0.463632
ENSG00000125753		0.439903		FBgn0015737		0.463612
ENSG00000132164		0.439897		FBgn0039920		0.463577
ENSG00000183549		0.439858		FBgn0262993		0.46355
ENSG00000110717		0.439835		FBgn0010278		0.463531
ENSG00000223764		0.439818		FBgn0053198		0.463505
ENSG00000100911		0.439793		FBgn0032217		0.463487
ENSG00000109475		0.439749		FBgn0031645		0.46339
ENSG00000078549		0.43972		FBgn0266958		0.46336
ENSG00000101470		0.439718		FBgn0022361		0.463338
ENSG00000143028		0.439712		FBgn0000448		0.463333
ENSG00000271737		0.439707		FBgn0027507		0.463333
ENSG00000124098		0.439695		FBgn0039525		0.46331
ENSG00000253716		0.439552		FBgn0033079		0.463266
ENSG00000233016		0.439529		FBgn0265345		0.463232
ENSG00000107021		0.439502		FBgn0259678		0.463133
ENSG00000281100		0.439448		FBgn0031361		0.463045
ENSG00000214756		0.439423		FBgn0036105		0.463034
ENSG00000159110		0.439387		FBgn0033467		0.463016
ENSG00000159147		0.439371		FBgn0031359		0.462951
ENSG00000155324		0.439366		FBgn0003410		0.462927
ENSG00000090581		0.439299		FBgn0003277		0.462923
ENSG00000145901		0.439238		FBgn0033121		0.462849
ENSG00000101276		0.439236		FBgn0032084		0.462842
ENSG00000270055		0.439226		FBgn0086361		0.462801
ENSG00000167967		0.439212		FBgn0022772		0.462696
ENSG00000099957		0.439203		FBgn0010412		0.462606
ENSG00000100124		0.439163		FBgn0265913		0.462384
ENSG00000141971		0.439153		FBgn0051955		0.462195
ENSG00000133624		0.439151		FBgn0024236		0.462189
ENSG00000122140		0.439147		FBgn0037817		0.46211
ENSG00000162191		0.439138		FBgn0038638		0.461956
ENSG00000106327		0.439096		FBgn0035918		0.461944
ENSG00000250222		0.439095		FBgn0038349		0.461927
ENSG00000148384		0.439075		FBgn0085459		0.461862
ENSG00000104863		0.439059		FBgn0030683		0.461816
ENSG00000174021		0.439053		FBgn0278608		0.461784
ENSG00000215612		0.439025		FBgn0011274		0.461748
ENSG00000166033		0.438983		FBgn0261549		0.461663
ENSG00000165801		0.438958		FBgn0015268		0.461571
ENSG00000185482		0.438911		FBgn0030018		0.461533
ENSG00000169727		0.438887		FBgn0011481		0.461431
ENSG00000116898		0.43883		FBgn0050340		0.461391
ENSG00000166689		0.438821		FBgn0004657		0.461261
ENSG00000221869		0.438794		FBgn0042185		0.46126
ENSG00000172354		0.438786		FBgn0262716		0.461206
ENSG00000221988		0.43878		FBgn0040238		0.461187
ENSG00000167615		0.438746		FBgn0004595		0.461165
ENSG00000173531		0.438662		FBgn0030869		0.461097
ENSG00000279095		0.438638		FBgn0032075		0.461094
ENSG00000160211		0.438497		FBgn0038279		0.461089
ENSG00000253368		0.43837		FBgn0029170		0.460997
ENSG00000171206		0.438304		FBgn0261553		0.460769
ENSG00000274922		0.438301		FBgn0034641		0.460583
ENSG00000101442		0.438271		FBgn0032472		0.460283
ENSG00000242282		0.43823		FBgn0004858		0.46017
ENSG00000164039		0.438228		FBgn0031592		0.460158
ENSG00000119632		0.438204		FBgn0069973		0.460145
ENSG00000272425		0.438165		FBgn0250819		0.460144
ENSG00000141741		0.438149		FBgn0039177		0.459949
ENSG00000232533		0.438109		FBgn0038842		0.459901
ENSG00000114738		0.438096		FBgn0002985		0.459589
ENSG00000189419		0.438085		FBgn0085432		0.45957
ENSG00000123144		0.43803		FBgn0267336		0.45955
ENSG00000160999		0.438017		FBgn0001142		0.459545
ENSG00000260549		0.43801		FBgn0010812		0.459513
ENSG00000100209		0.437926		FBgn0083972		0.459314
ENSG00000168394		0.437906		FBgn0010339		0.459313
ENSG00000143450		0.437874		FBgn0004066		0.459049
ENSG00000132522		0.437855		FBgn0038651		0.459017
ENSG00000133895		0.437827		FBgn0015239		0.458899
ENSG00000168273		0.437827		FBgn0034479		0.458889
ENSG00000160957		0.437746		FBgn0031635		0.458802
ENSG00000273142		0.437717		FBgn0038201		0.458769
ENSG00000172081		0.437707		FBgn0265855		0.45875
ENSG00000157184		0.437629		FBgn0039612		0.458706
ENSG00000229043		0.437553		FBgn0038110		0.458606
ENSG00000099901		0.43751		FBgn0037883		0.458465
ENSG00000142330		0.437489		FBgn0266756		0.458321
ENSG00000213144		0.43748		FBgn0033019		0.458292
ENSG00000268713		0.43744		FBgn0052113		0.458275
ENSG00000141510		0.437422		FBgn0035593		0.458083
ENSG00000144857		0.437376		FBgn0020493		0.458076
ENSG00000137767		0.437339		FBgn0004167		0.45796
ENSG00000213928		0.437271		FBgn0264385		0.457871
ENSG00000261556		0.437251		FBgn0030506		0.457828
ENSG00000145191		0.437229		FBgn0037747		0.45758
ENSG00000136280		0.437216		FBgn0259938		0.457123
ENSG00000166441		0.437148		FBgn0032194		0.457087
ENSG00000007952		0.437128		FBgn0010909		0.457062
ENSG00000113916		0.437121		FBgn0027453		0.457003
ENSG00000099330		0.437091		FBgn0014092		0.456986
ENSG00000121577		0.437049		FBgn0050000		0.456956
ENSG00000279196		0.437045		FBgn0029853		0.456881
ENSG00000130305		0.436988		FBgn0033101		0.45672
ENSG00000114391		0.436988		FBgn0039754		0.456689
ENSG00000140319		0.436986		FBgn0052369		0.456646
ENSG00000130023		0.43698		FBgn0037926		0.456599
ENSG00000077713		0.436971		FBgn0266019		0.456546
ENSG00000121742		0.436909		FBgn0046706		0.456282
ENSG00000126934		0.436894		FBgn0086254		0.456251
ENSG00000179335		0.436892		FBgn0265590		0.456242
ENSG00000141750		0.436816		FBgn0264006		0.456238
ENSG00000204392		0.436785		FBgn0015477		0.456143
ENSG00000132635		0.436753		FBgn0037071		0.455926
ENSG00000214402		0.436734		FBgn0020388		0.455868
ENSG00000115211		0.436691		FBgn0266680		0.455865
ENSG00000075142		0.436569		FBgn0025683		0.455864
ENSG00000141562		0.436562		FBgn0266227		0.455861
ENSG00000180448		0.436559		FBgn0262160		0.45579
ENSG00000132471		0.436537		FBgn0037882		0.455745
ENSG00000104969		0.436429		FBgn0000629		0.455739
ENSG00000177854		0.436427		FBgn0023512		0.455653
ENSG00000105379		0.436409		FBgn0037213		0.455644
ENSG00000180769		0.436407		FBgn0029113		0.45558
ENSG00000284633		0.436361		FBgn0039360		0.455483
ENSG00000102032		0.436324		FBgn0051676		0.455455
ENSG00000114353		0.436319		FBgn0030060		0.455254
ENSG00000175701		0.436319		FBgn0261673		0.455247
ENSG00000182208		0.436214		FBgn0035541		0.455235
ENSG00000128340		0.43618		FBgn0039233		0.455217
ENSG00000186806		0.43617		FBgn0036030		0.455155
ENSG00000125691		0.436146		FBgn0024980		0.455073
ENSG00000101199		0.436108		FBgn0025777		0.455072
ENSG00000159352		0.436099		FBgn0030512		0.455067
ENSG00000228594		0.436075		FBgn0011277		0.455024
ENSG00000065054		0.436056		FBgn0263663		0.45493
ENSG00000164879		0.436015		FBgn0052069		0.45491
ENSG00000213614		0.435908		FBgn0031952		0.454834
ENSG00000118557		0.4358		FBgn0266925		0.454753
ENSG00000135404		0.435769		FBgn0260027		0.454752
ENSG00000117480		0.43575		FBgn0053196		0.454524
ENSG00000127452		0.435728		FBgn0039665		0.454521
ENSG00000085982		0.435715		FBgn0030678		0.454519
ENSG00000183401		0.435613		FBgn0053199		0.4545
ENSG00000058262		0.43558		FBgn0028997		0.454465
ENSG00000176155		0.43558		FBgn0033354		0.45444
ENSG00000147813		0.435558		FBgn0001404		0.454421
ENSG00000131061		0.43554		FBgn0015519		0.454403
ENSG00000008128		0.43551		FBgn0036574		0.454394
ENSG00000177548		0.435486		FBgn0033052		0.454315
ENSG00000169964		0.435483		FBgn0052109		0.454268
ENSG00000206149		0.435469		FBgn0032006		0.453964
ENSG00000129667		0.435437		FBgn0051221		0.453948
ENSG00000140990		0.435427		FBgn0000575		0.45394
ENSG00000128309		0.435419		FBgn0047095		0.453861
ENSG00000070423		0.435408		FBgn0039682		0.453746
ENSG00000215021		0.43539		FBgn0040022		0.45351
ENSG00000232406		0.435343		FBgn0034470		0.453426
ENSG00000198624		0.435321		FBgn0267861		0.453424
ENSG00000092929		0.435253		FBgn0036479		0.453358
ENSG00000154832		0.435184		FBgn0025678		0.453241
ENSG00000143624		0.435144		FBgn0020443		0.453166
ENSG00000118418		0.435116		FBgn0250820		0.453085
ENSG00000064961		0.435105		FBgn0024234		0.452972
ENSG00000108961		0.435084		FBgn0015625		0.452957
ENSG00000250616		0.435027		FBgn0029152		0.452935
ENSG00000257698		0.434954		FBgn0037166		0.452916
ENSG00000138744		0.434952		FBgn0038948		0.452858
ENSG00000079739		0.434924		FBgn0033021		0.452699
ENSG00000178950		0.434907		FBgn0039203		0.452674
ENSG00000204438		0.434889		FBgn0032644		0.452449
ENSG00000103091		0.434865		FBgn0024734		0.452381
ENSG00000171853		0.434827		FBgn0026630		0.452304
ENSG00000159445		0.434771		FBgn0085436		0.45229
ENSG00000105339		0.434758		FBgn0034387		0.452131
ENSG00000142534		0.434757		FBgn0034091		0.452104
ENSG00000196544		0.434701		FBgn0031649		0.452044
ENSG00000099624		0.434655		FBgn0035696		0.452006
ENSG00000074800		0.434642		FBgn0027066		0.45196
ENSG00000276805		0.434624		FBgn0033194		0.451935
ENSG00000091732		0.434592		FBgn0040298		0.451835
ENSG00000160117		0.434538		FBgn0053230		0.451729
ENSG00000132688		0.434523		FBgn0032390		0.451647
ENSG00000198939		0.43444		FBgn0085427		0.451627
ENSG00000275759		0.434383		FBgn0038213		0.451576
ENSG00000188229		0.434362		FBgn0283681		0.45155
ENSG00000233175		0.434324		FBgn0052686		0.451478
ENSG00000169189		0.434282		FBgn0010416		0.451422
ENSG00000165806		0.434271		FBgn0037632		0.451415
ENSG00000112855		0.434236		FBgn0054003		0.451364
ENSG00000258498		0.434186		FBgn0020257		0.451237
ENSG00000220563		0.434181		FBgn0039335		0.451068
ENSG00000115325		0.434158		FBgn0265042		0.450841
ENSG00000271576		0.434071		FBgn0031998		0.450732
ENSG00000178467		0.433969		FBgn0035424		0.450732
ENSG00000128274		0.433906		FBgn0035539		0.450593
ENSG00000117318		0.433902		FBgn0027339		0.450384
ENSG00000167397		0.433869		FBgn0031689		0.450349
ENSG00000137285		0.433824		FBgn0034360		0.450315
ENSG00000197180		0.433823		FBgn0027492		0.450305
ENSG00000170275		0.433811		FBgn0265784		0.450205
ENSG00000183605		0.43381		FBgn0037555		0.450089
ENSG00000003989		0.433763		FBgn0032859		0.450084
ENSG00000124713		0.433749		FBgn0011726		0.450066
ENSG00000272455		0.433693		FBgn0036309		0.449947
ENSG00000149480		0.433669		FBgn0032988		0.449902
ENSG00000119650		0.433644		FBgn0024698		0.449831
ENSG00000101605		0.433626		FBgn0029676		0.449776
ENSG00000256073		0.433553		FBgn0038722		0.449755
ENSG00000167614		0.433543		FBgn0265959		0.449723
ENSG00000170037		0.433509		FBgn0032160		0.449705
ENSG00000105393		0.433508		FBgn0033453		0.449688
ENSG00000170296		0.433507		FBgn0029915		0.449508
ENSG00000101194		0.433477		FBgn0037896		0.449386
ENSG00000223403		0.433474		FBgn0284245		0.449374
ENSG00000088448		0.433471		FBgn0039099		0.44921
ENSG00000255508		0.433399		FBgn0050438		0.449183
ENSG00000257913		0.433387		FBgn0036260		0.449149
ENSG00000125835		0.433351		FBgn0002641		0.448789
ENSG00000141552		0.433351		FBgn0003447		0.448746
ENSG00000204092		0.433268		FBgn0085446		0.448725
ENSG00000123427		0.433139		FBgn0014141		0.448656
ENSG00000184164		0.433111		FBgn0001491		0.448587
ENSG00000147121		0.433099		FBgn0005674		0.448539
ENSG00000177084		0.433093		FBgn0040324		0.448453
ENSG00000261159		0.432938		FBgn0031850		0.448433
ENSG00000269814		0.432903		FBgn0039593		0.448347
ENSG00000188643		0.432886		FBgn0028697		0.448315
ENSG00000280399		0.432879		FBgn0086448		0.448226
ENSG00000124006		0.432835		FBgn0278598		0.448109
ENSG00000129968		0.432808		FBgn0038341		0.448105
ENSG00000261662		0.43277		FBgn0031745		0.447996
ENSG00000184436		0.432722		FBgn0034237		0.447854
ENSG00000135912		0.432614		FBgn0014033		0.447758
ENSG00000139624		0.432614		FBgn0029761		0.447748
ENSG00000138772		0.432592		FBgn0038312		0.447687
ENSG00000204580		0.432589		FBgn0262115		0.447643
ENSG00000139597		0.4325		FBgn0259152		0.447186
ENSG00000243477		0.432489		FBgn0022029		0.447176
ENSG00000168612		0.432452		FBgn0035290		0.447137
ENSG00000163631		0.432445		FBgn0265052		0.44704
ENSG00000112149		0.432388		FBgn0037934		0.447025
ENSG00000148303		0.432337		FBgn0034703		0.447014
ENSG00000006744		0.432257		FBgn0036770		0.446944
ENSG00000173113		0.432223		FBgn0086690		0.446941
ENSG00000089486		0.432217		FBgn0262539		0.446913
ENSG00000137218		0.432211		FBgn0002579		0.446904
ENSG00000261342		0.432194		FBgn0027556		0.446718
ENSG00000155463		0.432179		FBgn0032022		0.446646
ENSG00000244560		0.432163		FBgn0033995		0.446537
ENSG00000125351		0.432132		FBgn0085188		0.446401
ENSG00000166140		0.432121		FBgn0024248		0.446334
ENSG00000142961		0.43212		FBgn0016693		0.446201
ENSG00000167711		0.432104		FBgn0052190		0.446184
ENSG00000255384		0.432085		FBgn0001992		0.445982
ENSG00000103275		0.432042		FBgn0033439		0.44581
ENSG00000267100		0.431982		FBgn0030341		0.445804
ENSG00000018625		0.431936		FBgn0031589		0.445753
ENSG00000239704		0.431886		FBgn0030417		0.445708
ENSG00000174080		0.431881		FBgn0003310		0.445703
ENSG00000174547		0.431855		FBgn0037301		0.445619
ENSG00000172009		0.431829		FBgn0031948		0.445533
ENSG00000272420		0.43181		FBgn0000244		0.445496
ENSG00000276259		0.431797		FBgn0039252		0.445325
ENSG00000183888		0.431774		FBgn0039328		0.445298
ENSG00000269867		0.431757		FBgn0037092		0.44524
ENSG00000102901		0.43168		FBgn0037137		0.445168
ENSG00000136048		0.431668		FBgn0002593		0.4451
ENSG00000204267		0.431595		FBgn0037057		0.44508
ENSG00000147955		0.431541		FBgn0000721		0.44503
ENSG00000280057		0.431508		FBgn0003116		0.445011
ENSG00000175265		0.431496		FBgn0035600		0.444891
ENSG00000143442		0.431441		FBgn0052626		0.444804
ENSG00000197406		0.431359		FBgn0033987		0.444623
ENSG00000104325		0.431268		FBgn0000719		0.444616
ENSG00000188763		0.431231		FBgn0263111		0.444559
ENSG00000234741		0.431228		FBgn0015614		0.444437
ENSG00000185610		0.431207		FBgn0020248		0.444375
ENSG00000018280		0.431201		FBgn0033756		0.444278
[truncated: 14,881 more rows]
