# Supplementary material for: Identification of conserved transcriptome features between humans and Drosophila in the aging brain utilizing machine learning on combined data from the NIH Sequence Read Archive
Source: PLoS One. 2021 Aug 11;16(8):e0255085. doi: 10.1371/journal.pone.0255085 (PMC8357136; doi:10.1371/journal.pone.0255085)
Supplement: S2 Table — This table depicts the average R2, mean square error, median absolute error and R2 95% confidence interval across 1000 iterations of training/testing predictions. Each row represents a different way to select genetic features for age prediction, where each column represents the metric used for evaluating the effectiveness in predicting aging. (XLSX) [file pone.0255085.s002.xlsx]

## Sheet: Sup. Table 2
Human Age Regression Results - XGB						Drosophila Age Regression Results - XGB
Dataset	Number of Genes	Median R2	Mean square error	R2 (95% CI)		Dataset	Number of Genes	Median R2	Mean square error	R2 (95% CI)
All Human Genes	16880	0.61	227.5	33.0% - 80.5%		All Fly Genes	9651	0.93	23.8	70.3% - 98.9%
Human Age-Correlated Genes	1000	0.62	217.33	34.1% - 82.8%		Fly Age-Correlated Genes	1000	0.95	20.76	73.0% - 99.1%
Homologous Age-Correlated Genes	50	0.46	317.46	6.4% - 67.4%		Homologous Age-Correlated Genes	49	0.85	42.01	64.7% - 94.7%
