# Supplementary material for: Identification of conserved transcriptome features between humans and Drosophila in the aging brain utilizing machine learning on combined data from the NIH Sequence Read Archive
Source: PLoS One. 2021 Aug 11;16(8):e0255085. doi: 10.1371/journal.pone.0255085 (PMC8357136; doi:10.1371/journal.pone.0255085)
Supplement: S4 Table — This table describes whether previous reports exist linking these genes to aging or neurodegeneration phenotypes in Human or another model organism. (XLSX) [file pone.0255085.s004.xlsx]

## Sheet: Sup. Table 4
Flybase ID	Gene Common Symbol	Human Ensembl ID	Previously Published in Human Aging	Model Organism	Link
FBgn0030592	CHDH	ENSG00000016391	Yes	Human	https://www.nature.com/articles/s41467-020-15847-z
FBgn0031897	SLC66A1	ENSG00000040487	No
FBgn0010225	CAPG	ENSG00000042493	Yes	Rat	https://www.tandfonline.com/doi/abs/10.4161/cc.24825
FBgn0014135	FGF22	ENSG00000070388	No
FBgn0034432	ACADVL	ENSG00000072778	Yes	Human	https://www.sciencedirect.com/science/article/pii/S0197458016001548?casa_token=d0MOZl1mwScAAAAA:Cbu0_TrP16EaclaCXU0IgmNcQxQ-eK_BC4Oy3t61U15hV29aGVTqYG41PHAuSf66sYY1jHjj
FBgn0004859	GLI2	ENSG00000074047	yes	Human	https://link.springer.com/chapter/10.1007/978-3-030-22254-3_12
FBgn0036565	MOXD1	ENSG00000079931	Yes	Mice	https://journals.plos.org/plosone/article?id=10.1371/journal.pone.0022654
FBgn0032955	CHKB	ENSG00000100288	Yes	Human	Aging bone marrow mesenchymal stromal cells have altered membrane glycerophospholipid composition and functionality - ScienceDirect
FBgn0003137	PAPLN	ENSG00000100767	No
FBgn0030505	NFATC4	ENSG00000100968	Yes	Rat	https://www.sciencedirect.com/science/article/pii/S0006291X1500529X?casa_token=E_TUvlWmJcsAAAAA:bmym7nETEcDruLaw_CrAS22TDW4tTjCSd1zTJXh26p_tTj_NYYqY6zrPr29_baGk3lHZPBD-
FBgn0030955	COTL1	ENSG00000103187	No
FBgn0000477	DNASE2	ENSG00000105612	No
FBgn0050022	ETHE1	ENSG00000105755	Yes	Human Fibroblasts	https://www.hindawi.com/journals/omcl/2012/919832/#supplementary-materials
FBgn0029167	VWF	ENSG00000110799	Yes	Human	https://pubmed.ncbi.nlm.nih.gov/25151524/
FBgn0010315	CCND3	ENSG00000112576	Yes	Human	https://europepmc.org/article/ppr/ppr122560
FBgn0004102	OTX1	ENSG00000115507	Yes	Hydra	https://onlinelibrary.wiley.com/doi/full/10.1002/dneu.22676
FBgn0030777	PROC	ENSG00000115718	No
FBgn0031461	INHA	ENSG00000123999	No
FBgn0000490	BMP4	ENSG00000125378	Yes	Human	https://www.sciencedirect.com/science/article/pii/S2211124719306655
FBgn0015776	ATP1B2	ENSG00000129244	Yes	Mouse	https://www.ncbi.nlm.nih.gov/pmc/articles/PMC4931850/
FBgn0033153	GADD45G	ENSG00000130222	No
FBgn0261976	GINS2	ENSG00000131153	No
FBgn0260866	F12	ENSG00000131187	No
FBgn0010395	ITGB4	ENSG00000132470	Yes		https://febs.onlinelibrary.wiley.com/doi/full/10.1111/febs.14749
FBgn0019972	CASP6	ENSG00000138794	Yes	Human	https://onlinelibrary.wiley.com/doi/full/10.1111/ejn.12250?casa_token=_1gB_G51Zk0AAAAA%3A4RrR0U2kNuhGIoQG2gGgi-HoisZOBoXK52R5e4RE_W1f8CRyBQ-VlU0uZVfIMo9orLPh0Hl0t1k7vg
FBgn0003731	ERBB2	ENSG00000141736	Yes	Human	https://www.pnas.org/content/114/15/E3129.short
FBgn0032387	PGGHG	ENSG00000142102	No
FBgn0036556	CTDSP1	ENSG00000144579	Yes	Mouse	https://www.ncbi.nlm.nih.gov/pmc/articles/PMC3742134/
FBgn0000384	GNA12	ENSG00000146535	Yes	Human	https://link.springer.com/article/10.1007/s13311-019-00743-2
FBgn0052579	XKR8	ENSG00000158156	No
FBgn0000083	CSTB	ENSG00000160213	Yes	Human	Early Microglial Activation Precedes Neuronal Loss in the Brain of the Cstb−/− Mouse Model of Progressive Myoclonus Epilepsy, EPM1 | Journal of Neuropathology & Experimental Neurology | Oxford Academic (oup.com)
FBgn0035444	BRI3	ENSG00000164713	Yes	Human	https://www.nature.com/articles/s41598-020-66718-y
FBgn0051320	DNAAF5	ENSG00000164818	No
FBgn0030964	VEGFD	ENSG00000165197	No
FBgn0041094	DDIT4	ENSG00000168209	No
FBgn0034417	GUSB	ENSG00000169919	No
FBgn0038306	METTL7B	ENSG00000170439	Yes	Human	https://www.biorxiv.org/content/10.1101/2019.12.31.889139v1.abstract
FBgn0001987	CEL	ENSG00000170835	No
FBgn0053260	TSEN34	ENSG00000170892	Yes	Human	Investigating age‑induced differentially expressed genes and potential molecular mechanisms in osteosarcoma based on integrated bioinformatics analysis (spandidos-publications.com)
FBgn0035285	TMEM134	ENSG00000172663	No
FBgn0032297	PPP1R14B	ENSG00000173457	Yes	Human	https://link.springer.com/article/10.1186/s13059-015-0750-x
FBgn0030964	VEGFB	ENSG00000173511	Yes	Human	https://www.nature.com/articles/s41380-019-0458-5
FBgn0283472	RPS6KB2	ENSG00000175634	Yes		https://www.spandidos-publications.com/mmr/16/6/8085
FBgn0053977	DPM3	ENSG00000179085	No
FBgn0037615	TMEM216	ENSG00000187049	No
FBgn0036206	FBF1	ENSG00000188878	Yes	Human	https://link.springer.com/chapter/10.1007/978-3-7091-1544-2_31
FBgn0086680	CCHCR1	ENSG00000204536	No
FBgn0036219	CCDC183	ENSG00000213213	No
FBgn0260747	CHCHD10	ENSG00000250479	Yes	Human	Mutation analysis of CHCHD10 in different neurodegenerative diseases | Brain | Oxford Academic (oup.com)
FBgn0035049	MMP28	ENSG00000271447	Yes	Mouse	https://www.cambridge.org/core/services/aop-cambridge-core/content/view/7A76CB928312F99E2BD42A200A290460/S1431927611012220a.pdf/matrix_metalloproteinase28_deletion_amplifies_inflammatory_and_extracellular_matrix_responses_to_cardiac_aging.pdf
