# Supplementary material for: Identification of conserved transcriptome features between humans and Drosophila in the aging brain utilizing machine learning on combined data from the NIH Sequence Read Archive
Source: PLoS One. 2021 Aug 11;16(8):e0255085. doi: 10.1371/journal.pone.0255085 (PMC8357136; doi:10.1371/journal.pone.0255085)
Supplement: S5 Table — This table describes previous literature of listed genes, along with references. (XLSX) [file pone.0255085.s005.xlsx]

## Sheet: Sup. Table 5
Flybase ID	Gene Common Symbol	Human Ensembl ID	Function	Previous Literature
FBgn0261976	GINS2	ENSG00000131153	Nucleic acid replication factor. Involved in inititiation of DNA replication [1]. Upregulated in cervical Tumors, prognistic biomarker for early stage cervical cancer [2].	[1] https://www.ncbi.nlm.nih.gov/pmc/articles/PMC3837239/
				[2] https://www.spandidos-publications.com/10.3892/or.2017.5573
FBgn0260866	F12	ENSG00000131187	Coagulation factor XII. Important role in blood coagulation cascade [3].	[3] Common Variants of Large Effect in F12, KNG1, and HRG Are Associated with Activated Partial Thromboplastin Time - ScienceDirect
FBgn0086680	CCHCR1	ENSG00000204536	Regulate Keratonocyte proliferation and psoriasis. Negative regulator of proliferation [4].	[4] CCHCR1 Is Up-Regulated in Skin Cancer and Associated with EGFR Expression (plos.org)
FBgn0053977	DPM3	ENSG00000179085	Accessory protein to glycotransferase in the endoplasmic reticulum. Stabilizes DPM1 to the ER [5].	[5] DPM1, the Catalytic Subunit of Dolichol-phosphate Mannose Synthase, Is Tethered to and Stabilized on the Endoplasmic Reticulum Membrane by DPM3 - ScienceDirect
FBgn0052579	XKR8	ENSG00000158156	Membrane protein assoicated with phosolipid scrambling. Cleaved by caspase during apoptosis to assist in recognition of cells for degredation [6].	[6] Xkr8 phospholipid scrambling complex in apoptotic phosphatidylserine exposure | PNAS
FBgn0051320	DNAAF5	ENSG00000164818	Dynein axonemal assembly factor 5. Originally called HEATR2. Appears to be le linked to assembly of motile cilia, as expression appears to reduce after they assemble [7].	[7] ZMYND10 functions in a chaperone relay during axonemal dynein assembly | eLife (elifesciences.org)
FBgn0041094	DDIT4	ENSG00000168209	DNA Damage inducible transcript 4. Stress response gene, negatively regulates mTor pathway. DDIT4 is necessary for activation of caspase-8 due to fatty acid synthase inhibition [8]. baicalein (flavone) shown to inhibit mTORC1 through DDIT4, leading to suppresion of tumors [9].	[8] Inhibition of Fatty-acid Synthase Induces Caspase-8-mediated Tumor Cell Apoptosis by Up-regulating DDIT4, - ScienceDirect
				[9] https://www.sciencedirect.com/science/article/abs/pii/S0304383514007885
FBgn0037615	TMEM216	ENSG00000187049	Encodes a tetraspan Transmembrane protein. Mutated in pateints with Joubert syndrome 2, a disease that is characterized by psychomotor defects, nystagmus, ataxia, occulomotor appraxia, and hypotonia [10]. Knockdown results in impaired ciliogenesis [11].	[10] Joubert Syndrome 2 (JBTS2) in Ashkenazi Jews Is Associated with a TMEM216 Mutation - ScienceDirect https://www.nature.com/articles/ng.594
				[11] https://www.nature.com/articles/ng.594
FBgn0036219	CCDC183	ENSG00000213213	Fused to TRAF2 in human breast and bladder cancer [12]. Nominal association with essential tremor (ET) [13].	[12] Frontiers | Genetic Alterations of TRAF Proteins in Human Cancers | Immunology (frontiersin.org)
				[13] https://www.sciencedirect.com/science/article/abs/pii/S1353802020308737
FBgn0035285	TMEM134	ENSG00000172663	Interacts and colocalizes with open reading frame 2 (ORF2) in the ER. Negatively regulates ORF2 mediated inhibition of NF-KB pathway [14]. Oncogene, amplified in breast cancer cell lines. Binds Latent membrane protein 1 of barr-epstein virus, regulates NF-KB [15]. pathway.	[14] https://jvi.asm.org/content/86/20/11345.short Systematic identification of hepatitis E virus ORF2 interactome reveals that TMEM134 engages in ORF2-mediated NF-κB pathway - ScienceDirect
				[15] https://d1wqtxts1xzle7.cloudfront.net/45651249/Molecular_Profiling_of_Breast_Cancer_Cel20160515-28194-h9efuk.pdf?1463356298=&response-content-disposition=inline%3B+filename%3DMolecular_Profiling_of_Breast_Cancer_Cel.pdf&Expires=1618865403&Signature=VDvYdslcCF8tyoGUVjyEYeVFIgQ6L4RTUF6zX8mjS5nbxxJuOLBA93BMPUb6bJyGp6FyrKiRyccCZpPfS2hLRLMZ3NtDQD6msbSFcxuaKY2f3yJLcCDwUSEvu2se5O3fMhASGJqtc9rktxJbA…
FBgn0034417	GUSB	ENSG00000169919	beta-glucoronidase enzyme. Mutations found in individual with mucopolysaccharidosis (MPS) VII [16].	[16] IJMS | Free Full-Text | First Report of a Patient with MPS Type VII, Due to Novel Mutations in GUSB, Who Underwent Enzyme Replacement and Then Hematopoietic Stem Cell Transplantation (mdpi.com)
FBgn0033153	GADD45G	ENSG00000130222	Stress inducible small acidic proteins. Known roles in cell cycle arrest, apoptosis, DNA repair, stability maintenance, and DNA methylation. Reduced expression found in mutiple tumor types, typically assoicated with hypermethylation of promotors. Invovled in regulation of cancer metastasis [17].	[17] GADD45G Interacts with E-cadherin to Suppress the Migration and Invasion of Esophageal Squamous Cell Carcinoma | SpringerLink
FBgn0032387	PGGHG	ENSG00000142102	Cleaves Glucose from disacchride unit of hydroxylysine residues of collagen. Only found in jawed vertegrates [18].	[18] Catalytic site of human protein-glucosylgalactosylhydroxylysine glucosidase: Three crucial carboxyl residues were determined by cloning and site-directed mutagenesis - ScienceDirect
FBgn0031897	SLC66A1	ENSG00000040487	Lysosomal amino acid transporter. Part of a larger nutrient sensing response thorugh binding of WDR41 to form a complex [19].	[19] Full article: C9orf72 ALS-FTD: recent evidence for dysregulation of the autophagy-lysosome pathway at multiple levels (tandfonline.com)
FBgn0031461	INHA	ENSG00000123999	Alpha subunit of inhibin, a dimeric glycoprotein. Greater distribution in tissue associated with surgical staging, lympth node status and diabestes in patients with endometrial cancer [20].	[20] Inhibin-alpha subunit is an independent prognostic parameter in human endometrial carcinomas: Analysis of inhibin/activin-alpha, -betaA and -betaB subunits in 302 cases - ScienceDirect
FBgn0030964	VEGFD	ENSG00000165197	Vascular endothelial growth factor D. Promotes the remodeling of blood vessels and lymphatics in blood vessels and disease. Mitogen for endothelial cells [21].	[21] Biomolecules | Free Full-Text | Emerging Roles for VEGF-D in Human Disease | HTML (mdpi.com)
FBgn0030955	COTL1	ENSG00000103187	F-actin-binding protein. Highly expressed in rheumatoid arthritis patients. Might be associated with susceptibility of autoimmune disordrs [22].	[22] Polymorphisms of COTL1 gene identified by proteomic approach and their association with autoimmune disorders | Experimental & Molecular Medicine (nature.com)
FBgn0030777	PROC	ENSG00000115718	Protease zymogen, anticoagulant effects through inactivationo of factors Va and VIIIa. Can initiate cell signaling linked to cytoprotective actions, antiapoptotic and anti-inflammatory activities, neurogenesis, and stablization of endothelial barriers [23].	[23] Activated protein C, protease activated receptor 1, and neuroprotection (silverchair.com)
FBgn0014135	FGF22	ENSG00000070388	Fibroblast growth factor 22. Mediates synaptogenesis in the adult nervous system, controls synapse regeneration and maturation in the spinal cord. Required for glutamatergic presynaptic differentiation [24].	[24] FGF22 promotes generation of ribbon synapses through downregulating MEF2D (nih.gov)
FBgn0003137	PAPLN	ENSG00000100767
FBgn0001987	CEL	ENSG00000170835	Carboxyl ester lipase. Required for activation of bile salts. Hydrolyzes cholesteryl esters [25].	[25] Carboxyl ester lipase | Elsevier Enhanced Reader
FBgn0000477	DNASE2	ENSG00000105612	Acidic endonuclease active in the lysosome. Degrade DNA within the lysosome not protected or shielded. Acts as a lysosomal barrier to transfection [26].	[26] Deoxyribonuclease II is a lysosomal barrier to transfection | Elsevier Enhanced Reader
